# Supplementary material for: Recycling of memory B cells between germinal center and lymph node subcapsular sinus supports affinity maturation to antigenic drift
Source: Nat Commun. 2022 May 5;13:2460. doi: 10.1038/s41467-022-29978-y (PMC9072412; doi:10.1038/s41467-022-29978-y)
Supplement: Supplementary file 15 — Source data [file 41467_2022_29978_MOESM15_ESM.xlsx]

## Sheet: Fig1c
Figure1
Quatification of FACS
Figure1c left
eGFP+ Germinal center B cells in draining Lymph node,
Plost: percentage of eGFP+ GC B cells/whole cells in lymph node
each number represents one lymph node
	d3	d4	d5	d6	d7	d10	d14	d21
Experiment1	0.000166716	0.0461779	0.226157	0.360791	0.334437	0.173752	0.0962418	0.00163
	0.000200306	0.0680689	0.145859	0.264426	0.456406	0.310425	0.0309809	0.00228
					0.5368	0.434603	0.04	0.00661
Experiment2					0.624	0.118291
					0.3965	0.15449
					0.443126
d: days after injection on foot
Figure1c middle
eGFP+ emerging B cells from germinal center (BEM) in draining Lymph node
Plost: percentage of eGFP+ BEM cells/whole cells in lymph node
each number represents one lymph node
	d3	d4	d5	d6	d7	d10	d14	d21
Experiment1	8.33582e-06	0.00264883	0.009	0.004	0.02	0.06	0.03	0.00158
	8.70894e-06	0.00802384	0.005	0.01	0.09	0.07	0.07	0.00119
					0.045	0.05	0.04	0.00261
Experiment2					0.042	0.052
					0.05	0.048
					0.04
d: days after injection on foot
Figure1c right
eGFP+ memory B cells in distant Lymph node (BCM)
Plost: percentage of eGFP+ BCM cells/whole cells in lymph node
each number represents one lymph node
	d3	d4	d5	d6	d7	d10	d14	d21
Experiment1	0	0.000414	0.00154423	0.0028011	0.0132799	0.0106129	0.0111261	0.000757
	2.19e-05	3.19e-05	0.000802226	0.00305474	0.0125074	0.0139522	0.0079602	0.00155
					0.01098	0.00980024	0.0064713	0.00033
Experiment2					0.00303	0.00774
					0.006243	0.006129
					0.004
d: days after injection on foot

## Sheet: Fig2efg
Figure 2e-g
Raw data can be accessed in the repository:	Gene Expression Omnibus
Using accession code:	GSE188687
Hyperlink:	https://www.ncbi.nlm.nih.gov/geo/query/acc.cgi?acc=GSE188687

## Sheet: Fig2f
Figure 2f
Upregulated Genes										Downregulated Genes
GC vs Naïve			BEM vs Naive			BCM vs Naïve				GC vs Naïve			BEM vs Naive			BCM vs Naïve
Gene	P-Value	Fold Change	Gene	P-Value	Fold Change	Gene	P-Value	Fold Change		Gene	P-Value	Fold Change	Gene	P-Value	Fold Change	Gene	P-Value	Fold Change
Efnb1	3.23908e-07	954.641	Timd2	0.000106981	391.295	Pla2g2d	3.74712e-06	614.591		Macf1	0.00509164	-1.26529	Gm4070	0.0239317	-1.29232	Cd74	0.0329626	-1.13273
Cdc6	1.76748e-06	529.354	Nfil3	5.2412e-05	387.789	C1qc	1.0468e-05	557.711		Dock10	0.0476095	-1.29082	Gm1966	0.0255773	-1.33372	H2-Aa	0.00890996	-1.16842
Ube2c	3.4228e-06	491.032	F2	9.66302e-05	357.481	C1qb	4.55898e-05	446.189		Gm5148	0.0348198	-1.29249	Scd1	0.0323591	-1.3441	Tnfrsf13c	0.0477702	-1.20001
Arhgap8	2.58346e-05	407.533	E130317F20Rik	0.000242611	288.953	Jup	6.12404e-05	271.402		Mef2c	0.0142906	-1.30634	H2-Ob	0.0164752	-1.34702	Shisa5	0.0306512	-1.21596
Cd59a	4.31797e-06	400.793	Atp11a	2.61104e-05	259.014	Csf1r	0.000102294	182.057		Prkcb	0.0141473	-1.3103	Serinc3	0.0121147	-1.35775	Rn45s	0.0248142	-1.22019
Kif4	8.86601e-06	387.909	Cdc6	0.000174018	239.481	Ptafr	0.00153819	141.777		Serinc3	0.00758712	-1.31186	Calm1	0.0475509	-1.36412	Fcer2a	0.0461937	-1.27679
Atp11a	3.95079e-06	309.667	Parm1	3.77925e-05	239.246	Marco	0.000442881	139.691		Med13	0.00462289	-1.31911	Prpf8	0.0485908	-1.39564	H2-Ab1	0.00238916	-1.28196
Papln	4.58339e-05	289.559	Gm5547	0.000411527	185.419	Cd300ld	0.00528552	134.592		Jak1	0.0345073	-1.33252	Hspa5	0.0411722	-1.39657	Prkcb	0.0297717	-1.28512
Gtf2ird1	1.79278e-05	236.213	Trabd2b	0.000535004	178.33	P2ry6	0.00045739	118.864		Rsrp1	0.0467558	-1.36781	Swap70	0.0264442	-1.39715	Rps4x	0.0403517	-1.32571
Nuggc	7.02819e-08	227.814	S1pr3	0.000213932	163.054	Hmox1	0.000703503	118.701		Fcer2a	0.00307989	-1.37116	H2-Aa	0.000293952	-1.39865	Kdm5a	0.023337	-1.3372
Aicda	1.48056e-06	223.037	Ube2c	0.000602912	162.976	Atp6v0d2	0.00044603	116.413		Rps3	0.0348175	-1.38659	Fcer2a	0.00930497	-1.41265	Calm1	0.0285514	-1.33916
Lrrc32	9.49931e-05	219.27	Igfbp4	0.000714712	140.377	Lyz2	0.000189418	112.854		Arpc5	0.0479813	-1.39023	Hnrnpu	0.0397555	-1.41357	Rps15	0.0187167	-1.34434
Cenpf	1.84889e-05	202.005	Itm2c	0.000662153	128.404	Gpr35	0.000566284	105.334		Msn	0.00306116	-1.40922	H2-K1	0.00408657	-1.41878	Mir6236	0.0389343	-1.35484
Rad51ap1	8.64666e-05	201.532	Gm4787	0.0015618	119.371	Mafb	0.000488207	105.329		Ssh2	0.0168976	-1.41555	Mndal	0.0227953	-1.42369	Atp5b	0.0413281	-1.36576
Parm1	0.000448183	167.429	Lrrc32	0.00138322	95.5229	Hpgd	0.00152222	101.515		Cd79a	0.0230182	-1.41845	Stk17b	0.00667794	-1.42936	Pou2af1	0.00395475	-1.37081
Rgs9	3.69646e-05	157.718	Espl1	0.00107626	94.7041	Timd4	0.000691939	90.8198		Mcl1	0.0124641	-1.42794	Hipk1	0.0337673	-1.44164	Chst3	0.0489939	-1.3749
Krt222	1.67922e-05	154.911	Hbb-b1	0.00147514	93.9322	Cx3cr1	0.00159324	87.7577		Med1	0.043592	-1.44427	Csde1	0.0392688	-1.445	Strbp	0.0386314	-1.37674
Trerf1	3.29806e-05	152.993	P2rx1	0.0019194	92.5762	Tifab	0.00188744	77.2152		Rps15	0.00409148	-1.44787	Zfp36	0.0115079	-1.4502	Rps24	0.0158135	-1.38607
Pask	0.000125461	152.75	Spsb1	0.0032601	91.3681	Rnd3	0.00148181	75.9811		Hsp90aa1	0.0343113	-1.45619	Map3k1	0.0242579	-1.45259	B4galnt1	0.0353227	-1.42583
Tmem51	0.000201977	148.127	Sema6d	0.00247283	83.3448	Fcer1g	0.000372975	74.0659		Mdn1	0.0242267	-1.475	Nfat5	0.0428093	-1.45556	Il21r	0.0397213	-1.43097
Nek2	0.000528406	137.132	BC030867	0.00350666	81.7558	Krt9	0.00543757	72.9423		Eif4a2	0.00228056	-1.47954	Snx2	0.0364462	-1.45763	Ep400	0.0259655	-1.43343
Smco4	9.5922e-05	135.979	Cxcr3	0.00216279	78.5122	Nsg2	0.0102997	67.7227		Btla	0.00211706	-1.50295	Rps24	0.0234317	-1.46139	St6gal1	0.0421505	-1.45572
Mybl1	3.66239e-10	132.708	Ankle1	0.00115949	76.533	Clec4n	0.00950134	64.7996		Hspa5	0.0030961	-1.51042	Ifi203	0.0069555	-1.47107	Rock1	0.0245816	-1.45729
Adhfe1	0.000236239	126.954	Rad51b	0.00427321	76.026	Gm8221	0.01503	62.4415		Aff3	0.0431748	-1.53747	Rock1	0.0435797	-1.48037	Klhl24	0.0187153	-1.46952
Lcp2	1.07503e-06	126.2	Cdca3	0.00290769	74.5919	Adam11	0.00072273	60.7749		Ezr	0.0113682	-1.5447	Notch2	0.0163594	-1.48098	Pnn	0.0347283	-1.47001
Hist1h2ak	7.19859e-05	120.185	Papln	0.00435462	71.6385	Rtn1	0.00220106	60.6288		Max	0.0458303	-1.55337	Cdc42	0.049804	-1.48602	Sub1	0.0450319	-1.51079
Basp1	1.55256e-05	116.136	Marco	0.00342963	70.9131	Itgax	0.00351545	59.254		Clk1	0.000508661	-1.55595	Btg1	0.00108182	-1.48837	Dip2b	0.0149046	-1.51388
Espl1	0.00011945	114.685	Adam6b	4.86231e-05	70.0063	Siglech	0.00157591	55.8028		Flna	0.0168574	-1.55847	Rps4x	0.0207772	-1.49185	Smc3	0.0401178	-1.52308
Fads2	0.00065119	111.067	Itgam	0.000167174	66.8847	Cd8a	0.00403946	55.4162		Rasa3	0.0365209	-1.57077	Tax1bp1	0.0435437	-1.49907	Mtss1	0.0330443	-1.54495
H1f0	8.34765e-05	110.239	Cstad	0.00975089	65.6422	Gbp2b	0.0145117	52.546		Fam111a	0.0116358	-1.58249	Fam168b	0.0372826	-1.51725	Rps11	0.015107	-1.56235
Lacc1	5.06157e-05	108.26	Fam57a	0.00414883	65.3953	Kcnj10	0.00557071	52.2351		Trim34a	0.0311359	-1.59092	Rps25	0.0466746	-1.52001	Il16	0.0148872	-1.57574
Hist1h1a	0.000763927	108.167	Nek2	0.00216852	64.0286	S100a4	0.00648442	51.679		Atp11b	0.0403559	-1.59513	Srsf1	0.0304201	-1.53474	Trim12a	0.0342885	-1.58104
Adam6b	5.86227e-06	108.087	Aicda	4.91085e-05	63.865	P2ry13	0.00233944	51.4327		Rapgef6	0.00203524	-1.59695	Fth1	0.0151105	-1.54009	Cpsf2	0.0286738	-1.58306
Hbb-bh1	0.00240325	105.838	Cpped1	0.00592313	63.8044	Amy1	0.0189709	51.0927		Abca1	0.0291308	-1.60602	H2-D1	0.00253847	-1.5438	Sesn1	0.0348845	-1.58565
1810010H24Rik	0.00172736	105.08	Zbtb32	0.00558742	63.7955	Iigp1	0.0230472	48.4732		Spag9	0.00655882	-1.61818	Kdm2a	0.0232041	-1.54505	Bach2	0.00218609	-1.58997
Ttk	0.000245108	101.785	Mcm10	0.00295876	63.449	Ccl8	0.00536288	47.9736		Smap2	0.0283917	-1.6189	Satb1	0.0304253	-1.54782	Sap130	0.0409195	-1.60988
Mcm10	0.00115493	94.5953	Cenpf	0.000896435	62.8528	Sema6d	0.00339797	47.9504		Ankrd44	0.0210578	-1.62076	Sipa1	0.0278228	-1.54824	Xkrx	0.0312796	-1.64298
Tpx2	2.79941e-05	92.0847	Acvrl1	0.00791214	59.6803	Rgag4	0.00655467	46.8094		Ddx17	0.00323955	-1.62086	Pde7a	0.0293876	-1.55724	Max	0.015624	-1.64886
Ska1	0.000241082	90.9758	Lrrc4	0.00107733	58.0569	Itm2c	0.0108821	44.8442		Eif1	0.0488792	-1.62225	Setx	0.0174329	-1.55756	Ier5	0.000742848	-1.65572
Cdca8	0.000439019	87.6284	Fam227a	0.00635698	57.7312	Lyz1	0.00176513	44.5513		Hnrnpdl	0.00585691	-1.63595	St6gal1	0.0291567	-1.56675	Cnp	0.0477223	-1.66747
Cdca3	0.000323059	87.2212	Grasp	0.00766738	57.6499	Efhc1	0.00565815	43.6221		Akap8	0.0213756	-1.64066	Gga2	0.0485884	-1.57806	Erdr1	0.0416535	-1.67084
Trabd2b	0.00417518	86.3538	Adssl1	0.00746382	56.021	Cd209d	0.0229019	43.3638		Setx	0.00327682	-1.64543	Bod1l	0.013513	-1.58262	Wapl	0.0106158	-1.68576
Fsbp	0.000565049	86.2309	Wdr90	0.00184141	54.8318	Rxra	0.006951	41.1776		Gga2	0.0304479	-1.64548	Mast4	0.0486096	-1.58716	Ddx39b	0.0299061	-1.70648
Rrm2	0.000984908	85.6815	Pask	0.00665246	54.2862	Axl	0.00885555	40.6658		H2-T23	0.04691	-1.64795	Txnip	0.0176131	-1.59016	Zbtb4	0.0440162	-1.71361
Apobr	0.000758565	81.8578	Adam6a	0.00157393	53.7087	AV064505	0.0233015	40.2748		Ptma	0.0288062	-1.65365	Cct2	0.0370384	-1.59185	Taf2	0.034115	-1.71743
Gcsam	2.80297e-05	77.7031	H1f0	0.00193245	53.2567	Wdr90	0.00391035	39.9124		Rps24	0.0014455	-1.65715	Ly6e	0.000684791	-1.59352	Otulin	0.0428175	-1.71973
Dtl	0.000221533	76.4752	Apobr	0.00858548	51.9353	Fndc5	0.0176741	39.8678		Rps25	0.0174265	-1.66202	Rps5	0.00611106	-1.59502	Man2a2	0.0139428	-1.7488
Dmpk	0.00084354	76.4383	Smco4	0.00383401	51.7116	Klk1	0.0177166	39.455		Neurl3	0.0391184	-1.6757	Abca1	0.0229685	-1.60833	Pom121	0.038329	-1.75273
Kif2c	0.00177437	75.7105	Lilrb4a	0.000897353	49.8392	Anxa3	0.0114902	38.6654		Csde1	0.00231783	-1.67738	Rapgef1	0.0253734	-1.61492	Lrp10	0.0267671	-1.7638
Usp44	0.000231696	75.6766	Msrb3	0.00654026	49.3952	Bsn	0.00850489	37.9654		Galnt1	0.0153112	-1.68001	Rsrp1	0.0138028	-1.61602	Cramp1l	0.0410574	-1.77217
Mki67	1.99445e-11	74.2883	Rmi2	0.00113211	48.6041	Fyb	0.00387563	37.8812		Trim30a	0.0207778	-1.68365	Rock2	0.0140995	-1.61846	Efr3a	0.0396731	-1.77292
Stxbp1	0.000285309	72.293	Id2	0.00756503	48.3558	Clec7a	0.0208848	36.6366		Nfkb1	0.0285291	-1.69383	Tardbp	0.0306528	-1.6231	Nvl	0.0308706	-1.7813
Uhrf1	8.28049e-05	72.2896	Gatm	0.00142194	47.826	Bcl11b	0.0298339	36.5139		Btg2	0.0491936	-1.6956	Malt1	0.0138686	-1.62514	Skiv2l	0.0389551	-1.79497
Mybl2	0.000149028	71.3712	Duxbl1	0.013022	47.8137	Havcr2	0.0121799	36.5025		Il16	0.0256583	-1.69759	Ezr	0.0098796	-1.63297	Abi1	0.026934	-1.79802
Cep55	0.000906122	71.1185	Efhc1	0.00713979	47.3941	Cxcl9	0.0314408	36.2202		Bank1	9.07203e-05	-1.69886	Lbh	0.0498245	-1.63899	Brd7	0.0451387	-1.80003
BC030867	0.00930282	70.6197	P2ry12	0.0103261	46.504	Sla2	0.0109448	35.6514		Ywhaz	0.00494386	-1.7053	Ms4a4c	0.0466271	-1.64591	Cct7	0.0348301	-1.8047
Nuf2	0.00157403	70.5195	E2f7	0.00496093	46.1213	Serpinf1	0.00726185	35.1016		Atp2b1	0.0265523	-1.70693	Arhgap4	0.0179849	-1.65579	Clic1	0.0334306	-1.80575
Brip1	0.00116024	68.0197	Lcp2	5.05947e-05	45.7393	Fscn1	0.0270297	35.0353		Zmym5	0.0186375	-1.70714	Stap1	0.0223579	-1.65822	Dnmt3a	0.0317556	-1.81019
Mgll	0.0102123	67.968	Racgap1	0.00200694	45.6668	Synpo2	0.0308134	33.9963		Trim26	0.0410395	-1.70967	Flna	0.00809777	-1.66544	Ist1	0.0420414	-1.81516
Racgap1	0.000787475	66.9737	Alpk1	0.00926514	45.2071	A930019D19Rik	0.0141946	33.9495		Il2rg	0.00276871	-1.71557	Lpgat1	0.0216381	-1.66679	Rcsd1	0.00759088	-1.8231
Cdk1	0.000943919	66.3101	Gm10390	0.00802013	45.0298	Tmem145	0.0337503	33.1405		Erbb2ip	0.00880443	-1.71638	Sesn1	0.0478401	-1.67358	C2cd3	0.0250365	-1.83107
Ccna2	0.000553039	65.9498	Nuggc	5.57423e-05	44.0081	Enpp4	0.00685538	33.0494		Sf1	0.0133796	-1.72177	Trim12a	0.0407419	-1.67513	Cct4	0.0161678	-1.83934
Cit	0.000229963	65.7615	Ppl	0.000220915	43.2133	Cd7	0.0186006	32.921		Sh3bp5	0.0274937	-1.73332	Atp11b	0.0334722	-1.67735	Adam10	0.0420516	-1.84092
Lst1	0.000391517	65.3012	Rad51ap1	0.0122921	42.8649	Uaca	0.024732	32.8595		H2-D1	0.000127897	-1.74144	Klf6	0.0218637	-1.67802	Alkbh1	0.00721919	-1.85428
Cenpe	5.01433e-06	65.0006	Usp44	0.00807421	42.0673	Sh2d5	0.00971524	32.5963		Nr3c1	0.0425822	-1.74266	Ugcg	0.0325789	-1.67954	Chsy1	0.01847	-1.85805
E2f8	0.000641383	64.5249	Cep55	0.0139717	42.049	Fxyd2	0.0243101	32.5616		Hvcn1	0.00676162	-1.74424	Vezf1	0.0432367	-1.68299	Mast4	0.00422033	-1.85893
E2f1	0.00240396	64.3719	Il12rb1	0.0085036	41.2309	Ccnd1	0.00476411	31.5374		Zfp36	0.00107819	-1.76202	Atf4	0.0365682	-1.6904	Tmem173	0.046766	-1.87728
S1pr3	0.00104027	63.816	Sema6b	0.0195419	41.2135	She	0.0323221	31.3923		Rps5	0.0009736	-1.76297	Ralgps2	0.000202278	-1.70198	Ezh1	0.0382021	-1.89126
Cdca7l	0.000633043	63.8075	Dhrs3	0.0103612	41.1185	9130023H24Rik	0.00637663	31.1136		H3f3b	0.00734733	-1.7707	Birc3	0.0168619	-1.70225	Stx4a	0.016288	-1.89651
Lefty1	0.00513889	62.9236	Rrm2	0.00176103	40.9121	Mertk	0.00703632	30.5136		Foxp1	0.000329064	-1.77559	Anp32a	0.0379674	-1.7076	Rbm38	0.0485362	-1.9042
Id2	0.00222981	60.6204	Sgol1	0.00069027	40.6739	Cd4	0.00131055	30.5118		Eef1b2	0.00893301	-1.78454	Pyhin1	0.00731084	-1.71431	Fam214a	0.0211931	-1.90793
1700030O20Rik	0.00297386	59.3055	Tpx2	0.000423653	40.6034	Zfy1	0.0177033	30.3309		Ddx42	0.0402352	-1.78787	Trim12c	0.0325428	-1.71546	Ccm2	0.0220586	-1.91383
Foxm1	0.000533226	59.1334	Trerf1	0.000737727	39.7338	Slc1a3	0.032401	30.1189		Mon2	0.0448865	-1.78791	Hsp90aa1	0.00469914	-1.71651	Abcb7	0.0344831	-1.91641
4930579P08Rik	0.00699688	58.7124	Echdc3	0.00799131	39.6247	Timp2	0.0214682	29.7735		H2-Aa	6.84669e-10	-1.78801	Eef1g	0.0250005	-1.71834	Fh1	0.0432535	-1.91923
F730043M19Rik	0.00097213	58.3025	Pla2g3	0.0138449	38.4397	Eepd1	0.0284223	28.7049		Pak2	0.0242714	-1.78845	Kdm7a	0.0082038	-1.73369	Raver1	0.0253336	-1.92154
Dcpp1	0.00545323	57.3759	Kif18b	0.0118499	38.2691	Mobp	0.0303766	27.9164		Skil	0.0205678	-1.79411	Rpl37rt	0.00228333	-1.73599	Gpx1	0.00295028	-1.9375
Tsnaxip1	0.00170106	57.2745	2900079G21Rik	0.0150974	38.1655	Cd300c	0.0355726	27.7647		Golga4	0.0495461	-1.8149	Hmgn1	0.0271322	-1.73651	Stk11ip	0.0381574	-1.95247
Gas2l1	0.00191722	56.5844	Smim24	0.0039966	38.0299	Grk1	0.0322116	27.4611		1810026B05Rik	0.0427003	-1.83019	Lrba	0.0201768	-1.74157	Pon2	0.00993023	-1.95371
Top2a	5.08752e-06	56.2659	Hsd3b7	0.00631983	37.9606	Tmem176a	0.0164956	27.4457		9930111J21Rik2	0.00792848	-1.83906	Rps15	0.000807308	-1.74738	Wipf2	0.0186052	-1.96421
Fgf11	0.00971597	55.3274	Ackr2	0.00210238	37.3246	Cd209b	0.00413685	26.8068		Psme2b	0.0235562	-1.84968	Msl1	0.0102995	-1.74877	Ints4	0.00383906	-1.96504
E130317F20Rik	0.00214898	54.779	Prr11	0.00257025	36.9771	Nipa1	0.0324965	26.6663		Gimap1	0.00327705	-1.85071	Samd9l	0.00334023	-1.75138	Mapk11	0.0345313	-1.97842
Ptgr1	0.00211899	53.5942	Iigp1	0.016079	36.7377	Celf5	0.0380103	26.5551		Filip1l	0.000576603	-1.85821	Dnajc9	0.0486729	-1.76002	Rrbp1	0.0112413	-1.97918
Ppl	0.000170775	53.5441	BC049715	0.0136493	36.3163	Plcb4	0.022606	26.4885		Cacna1i	0.0394952	-1.8691	Med13l	0.046485	-1.76111	Trim39	0.0384555	-1.98903
P2ry12	0.00237939	53.3054	Snord73a	0.0189824	36.0604	Tlr12	0.0397022	26.4681		Etnk1	0.00181216	-1.87846	Hbp1	0.0452897	-1.76143	Ncbp3	0.0381649	-1.9916
Kif11	0.000289878	53.1527	Cysltr1	0.0136056	35.7872	C3	0.000383474	26.3419		Rnf38	0.0042597	-1.8873	Atf1	0.0431617	-1.77256	Eif3g	0.0455368	-1.99369
Ehf	0.00114239	51.3628	Alkbh2	0.0039979	35.0893	Cntd1	0.0145048	25.6656		4930523C07Rik	0.00915378	-1.8876	Cr2	0.000699162	-1.77304	Casp8ap2	0.0224469	-1.99722
Neil3	0.000508224	51.078	Spred3	0.0197945	34.9855	Gabrr3	0.035092	25.3852		Mar_06	0.0341529	-1.89319	Fam208a	0.00919916	-1.77424	Phf12	0.00440494	-2.01015
Celsr1	0.000568291	50.4321	Jam3	0.00663289	34.9129	Lrp8	0.00935231	24.547		Birc3	0.00518826	-1.90291	Sell	0.00103615	-1.77432	Rnf41	0.0363844	-2.01348
Ccdc122	0.00180139	49.5879	Lat	0.0106674	34.8818	Adap2	0.0431489	24.5197		Atf2	0.0296948	-1.90877	Sh3bp5	0.0240228	-1.77959	Irf1	0.0275626	-2.03611
Slc22a15	0.000117935	48.1848	Foxm1	0.00348392	34.7984	Tcf7l2	0.0146194	24.2038		Slc25a37	0.0146938	-1.91046	Lmo2	0.0250011	-1.78442	Rabgap1	0.00537373	-2.05401
Plk1	0.0073993	47.6516	Dtl	0.000931178	34.4984	Zfp704	0.0420036	22.5085		Mdc1	0.0179636	-1.91247	Eif4a2	0.000416481	-1.78635	Usp36	0.0237165	-2.05729
Ticrr	0.000475378	46.7257	Lacc1	0.00155733	34.0529	Dbndd1	0.0483459	22.1473		Serp1	0.000325841	-1.91693	Madd	0.0171369	-1.79056	5031439G07Rik	0.0262179	-2.06683
Kif18b	0.0135349	46.334	Alox5ap	0.0132842	33.335	Itgb5	0.0477232	22.0836		Dnajc3	0.0478027	-1.92046	Hnrnpr	0.0352949	-1.79654	Cyp4f18	0.0192613	-2.07049
Spag5	0.000412342	46.0195	Cd101	0.0191456	33.2297	Nckap5	0.0467546	21.6603		Tmem127	0.0366114	-1.92146	Mllt6	0.014341	-1.79998	Phc2	0.0362063	-2.07114
Enkd1	0.0011955	45.5674	Ccna2	0.00351785	32.9968	Gm5547	0.0464526	21.6492		Klf13	0.0148657	-1.92697	Zfp318	0.000331626	-1.8132	Peak1	0.0461078	-2.08801
Ackr4	0.00156721	45.4832	Cdc45	0.00374182	32.2423	BC016579	0.0462061	21.3618		Scd1	3.38871e-06	-1.92801	Csnk1g3	0.0139655	-1.81821	Snx25	0.0411396	-2.08845
Timd2	0.00587825	45.3293	Drp2	0.0289001	32.1029	Zmynd15	0.0475733	21.1746		Pacs1	0.0463754	-1.93933	Sep_11	0.0184322	-1.82434	Cacfd1	0.0391048	-2.09047
Bmp8a	0.0030487	45.302	Cisd1	0.0117105	32.0432	Cpne2	0.0439958	20.9725		Eef1g	0.00631736	-1.94996	Myl12b	0.0130679	-1.83353	Poli	0.0406704	-2.0968
D430020J02Rik	0.00127126	45.1583	Arhgap8	0.0249578	31.6355	Sash1	0.0206966	20.9352		Iqsec1	0.00161577	-1.951	Ppm1b	0.0477424	-1.84015	Arnt	0.0209497	-2.10551
Rassf6	1.60429e-05	44.9239	1700010I14Rik	0.0136615	31.5203	A330009N23Rik	0.0262925	20.4219		Suv420h1	0.0139143	-1.95143	Rcc2	0.0239775	-1.84137	Gimap9	0.030589	-2.10834
Usp2	0.0024859	44.6238	Mybl1	3.06136e-08	31.4475	Pygl	0.0183934	19.6956		Calm2	0.00457034	-1.95201	Stx4a	0.0358839	-1.84235	Snapc4	0.0414583	-2.10986
C330027C09Rik	0.000240427	43.9474	Sh2d1b1	0.0262803	31.4056	Gmppb	0.0144045	19.5482		Cdk6	0.0254525	-1.95319	Gripap1	0.0255741	-1.84373	Ndufs1	0.0439021	-2.11217
Depdc1a	0.00160059	43.8798	Mybl2	0.00492194	31.0419	Tmem17	0.0226247	19.2179		Napsa	0.040271	-1.95339	Pbxip1	0.0275642	-1.84452	Nelfb	0.0366385	-2.11294
Endou	0.000259963	43.4258	Stxbp1	0.00377652	30.7961	Iqgap2	0.00524738	18.7539		Ddx3x	0.0021747	-1.95524	Fam43a	0.0348381	-1.84523	Ndufb11	0.0458704	-2.11845
Gatm	0.00144244	43.342	Kif15	0.000178979	30.6358	BC049715	0.0465376	18.6488		H2-K1	5.50897e-06	-1.95836	Il16	0.00714293	-1.84976	Mlec	0.000603982	-2.12378
Clip2	0.000141582	43.0112	Gm14005	0.0282362	30.4174	BC030499	0.0339138	18.2628		Dnaja1	0.0122884	-1.96347	Rbm6	0.0299267	-1.85284	Gpatch2l	0.03129	-2.13694
Hist1h2bl	0.000835713	42.9832	Sspn	0.00779673	29.9099	Plekha6	0.0209404	18.0916		Crebrf	0.0133281	-1.98383	Snn	0.00536759	-1.8545	Dnajc9	0.0168999	-2.13727
Prr11	0.00269769	42.346	E2f8	0.00370319	29.848	Lcp2	0.00268586	17.4164		Cep120	0.0360275	-1.98429	Pou2f1	0.020162	-1.85493	Degs1	0.033018	-2.13988
Ccnb2	0.00369142	42.2837	Tm6sf2	0.026842	29.7196	Ppp1r1a	0.0446679	17.1022		Sat1	0.0368269	-1.9929	Nr3c1	0.0215439	-1.8651	Zfp384	0.0257546	-2.15421
Kifc1	0.00275175	41.9954	Smpd5	0.0242424	29.3632	Sirpa	0.00684995	16.8702		Ppp3cb	0.0316563	-1.99392	Polr2m	0.0357011	-1.86655	Tbck	0.0354538	-2.16972
Sh2d1b1	0.0189255	41.4672	Oprm1	0.00590821	28.9689	Irf6	0.0389757	16.5116		Cd164	0.00919092	-2.00072	Ppp3ca	0.00713455	-1.87091	Slc35a4	0.0279561	-2.17679
Gm38416	0.0127103	41.4654	Paqr8	0.0192089	28.5577	9530082P21Rik	0.02309	16.4409		Bmt2	0.0308431	-2.00478	Shisa5	8.54694e-06	-1.87226	Xab2	0.0368299	-2.18668
E2f7	0.00329602	41.3028	Ttk	0.0169342	28.0665	Kcnc1	0.0452424	16.1372		Tm9sf3	0.00970289	-2.00867	Cct4	0.0229915	-1.88599	Sdc4	0.0013625	-2.18807
Rnu12	0.0127133	40.9963	Cbx2	0.0226651	27.8789	Csf2rb2	0.0105055	15.1304		Sike1	0.0190869	-2.01575	Slfn8	0.0061894	-1.89306	Myadm	0.0400632	-2.1949
Hist1h3e	0.00371247	40.129	Cd33	0.028449	27.705	Trf	0.0224692	15.0095		Dmxl1	2.40379e-05	-2.01611	Gltscr1l	0.0260261	-1.90354	Slc41a1	0.0393361	-2.2024
Rsph1	0.0159348	39.8642	Pik3r6	0.0159705	27.3868	Tns1	0.0160796	14.7199		Usp4	0.0382402	-2.01715	Gimap6	0.00309089	-1.90466	Seh1l	0.0199632	-2.20462
Il12rb1	0.0218506	38.2723	Tmem176a	0.0290652	26.8624	Igsf6	0.0131223	14.5143		Traf3	0.0221137	-2.02109	Nars	0.0342789	-1.90788	Fermt3	0.00862327	-2.21226
Gm3230	0.00415447	38.0403	Osbpl3	0.00470597	26.821	Adam4	0.0261118	14.1124		Atp10d	0.0195239	-2.03465	Tox4	0.038177	-1.90806	Nol7	0.00460981	-2.2128
Adam6a	0.000898086	37.4515	Cenpm	0.0242799	26.7489	Lair1	0.0191361	14.0684		Cd84	0.00660058	-2.0394	Hsph1	0.0313886	-1.91437	Dusp7	0.0455373	-2.22148
Nlrx1	0.00552362	37.2601	Pla2g4c	0.0122251	26.7422	Arg1	0.0144725	13.5455		Hsph1	0.0339433	-2.05126	Ppp1r15b	0.0210654	-1.92477	Dock9	0.040941	-2.22586
Stil	0.000425154	37.0877	Morn1	0.0164457	26.7297	Dnase1l3	4.08632e-05	13.5355		Atp6ap1	0.0080731	-2.05407	Mif4gd	0.0303682	-1.92584	Cobll1	0.0187147	-2.22925
Spc24	0.00427122	36.9606	Lilr4b	0.0362206	26.0208	Lilrb4a	0.0326637	13.3801		Rbbp5	0.0477376	-2.05464	Eif2s3y	0.0130503	-1.9444	H2-T10	0.0196788	-2.23023
S1pr2	9.63296e-06	36.8856	Thy1	0.034486	25.8473	Mir378b	0.0168773	13.2044		Stk17b	8.45462e-06	-2.05856	Jun	0.0161444	-1.94467	Actr1b	0.0282137	-2.23477
Six5	0.0110886	36.6192	Armcx4	0.0240616	25.8328	Sema4a	0.0250129	13.0786		Pxk	0.00558934	-2.07062	Gatad2a	0.0478878	-1.9456	Kif2a	0.0363041	-2.23692
Tmem198	0.0143532	35.6068	Hbb-b2	0.00793104	25.7603	Enah	0.0385646	13.033		Rps4x	0.000150059	-2.0816	B4galnt1	0.00234039	-1.94722	Usp6nl	0.00783082	-2.24186
Phf19	8.95551e-05	35.4057	Mki67	5.19474e-14	25.5399	4933424G05Rik	0.0362089	12.6613		Dcaf7	0.0317167	-2.09344	Tmod3	0.00221651	-1.95293	Srpk2	0.0317557	-2.24469
Kif15	0.00011402	35.3767	Hist1h3e	0.0251459	25.5058	Gbp8	0.0221182	12.5873		Peli1	0.0384877	-2.09457	Cacna1i	0.0329538	-1.95337	Gpatch11	0.0415586	-2.24554
Lrr1	0.0106076	35.2044	Tcf19	0.0340017	25.0166	Il13ra1	0.0436952	12.5359		Chtop	0.00370611	-2.0985	Ctss	0.00260987	-1.95496	Zbtb7a	0.00209947	-2.25766
Lhfpl4	0.00504977	34.271	Depdc1a	0.0192664	24.5166	Tbc1d2b	0.0258139	11.4414		Trio	0.0450965	-2.10363	Itm2b	0.0131668	-1.95588	Prpf6	0.0489092	-2.26164
Slc9a5	0.00573263	33.9365	Hist1h2ak	0.0247405	23.9763	Mfge8	0.0246059	10.9288		Dusp11	0.00188183	-2.10589	Tapbp	0.0194309	-1.96407	Foxn3	0.00117459	-2.26437
Cdc25c	0.01598	33.862	Pygl	0.0218193	23.8684	Iffo2	0.0347124	10.9225		Samd9l	0.000431108	-2.12197	Arl8b	0.0491968	-1.96793	Atp5j	0.0288997	-2.27004
Hemgn	0.000832146	33.5941	Fam46c	0.017396	23.7864	Tspan3	0.0499374	10.7452		Sdha	0.0056334	-2.12722	Tmem127	0.0277469	-1.97456	Ermp1	0.01689	-2.28135
Cbx2	0.0104018	33.0419	Cenpe	7.18979e-07	23.7687	Bpifa2	0.00401745	10.349		Zfp866	0.0456449	-2.13335	Rab2a	0.0415594	-1.98433	Sumo1	0.0390977	-2.2814
Klhl10	0.0127315	32.1068	Adamtsl4	0.0227004	23.5924	Slc4a8	0.0116553	10.1499		Dennd6a	0.0221998	-2.13987	Cct7	0.0264925	-1.98996	Copb2	0.00721415	-2.28779
Birc5	0.00390175	31.8361	Serpinf1	0.0334105	23.5685	Zdhhc23	0.0403231	9.7724		Ctsc	0.0078432	-2.15518	Pxdc1	0.0186847	-1.99637	Syf2	0.0153175	-2.29057
Hist1h3b	0.00438663	31.8116	Basp1	0.0019725	23.4968	Cxcr6	0.0384468	9.56178		Rassf3	0.0370265	-2.17136	4930523C07Rik	0.00597468	-2.0038	Fam53b	0.0320393	-2.29092
5830454E08Rik	0.00773461	31.1486	Kcnc3	0.0323401	23.3656	Zc3h12c	0.0084899	9.34959		Ly6e	1.69979e-06	-2.17593	Zc3h15	0.0382588	-2.016	Clptm1	0.0194135	-2.29854
Lima1	0.0107906	30.5696	Adamts14	0.0385861	22.9656	2610020H08Rik	0.0165414	9.27487		Icosl	0.00118725	-2.18038	Slc25a37	0.00785975	-2.02509	Cacul1	0.0139708	-2.30046
F9	0.00761565	30.568	D430020J02Rik	0.0160718	22.9559	Chmp6	0.0471065	9.21395		Glg1	0.0285381	-2.18167	Psmb8	0.0183195	-2.02834	Kpna6	0.0256371	-2.3046
Hist1h2bf	0.00653986	30.5398	Kif4	0.0182221	22.8856	Idh1	0.0337049	8.82211		Rap1b	0.0245423	-2.18516	Atp2b1	0.00930739	-2.03251	Cln5	0.0237051	-2.31549
3425401B19Rik	0.0101653	30.2857	Gm6086	0.0365923	22.4351	Hist2h2be	0.003335	8.66647		Crebzf	0.0295296	-2.19594	Ints4	0.00501575	-2.037	Lrrc59	0.0353354	-2.34497
Cisd1	0.00807675	30.0797	Adgrf5	0.0349822	22.0796	Kif18a	0.0373913	8.4937		G3bp1	0.0347005	-2.19644	Mrfap1	0.0205061	-2.04606	Zfp866	0.0156815	-2.34972
Kifc5b	0.0130703	30.0672	Gm20219	0.0245078	22.0762	Ccdc73	0.0455515	8.40598		Akt3	0.0295812	-2.19929	Nbas	0.0496521	-2.04879	Anapc5	0.0101695	-2.35084
Tox	0.00111204	29.903	Slc29a4	0.0350281	21.4417	Pdzd4	0.0294313	8.27549		Cul1	0.00886952	-2.21155	Ddx5	1.92868e-07	-2.05123	Med20	0.0375536	-2.35382
Rad54b	0.00136117	29.8333	Sep_10	0.029489	21.2304	Jpx	0.0433671	8.25786		Ubl5	0.0306475	-2.21186	Serp1	2.32566e-05	-2.06121	Dck	0.0380667	-2.36494
Dlgap2	0.0085791	29.8184	Top2a	1.0361e-05	21.1733	Atg4c	0.0237059	8.19232		Chd2	5.60657e-05	-2.21601	Tm9sf3	0.00383965	-2.06145	Trak1	0.00994418	-2.38111
Sorbs2	9.52334e-05	29.7459	Ticam2	0.00787605	21.0815	Cd8b1	0.0287667	8.18413		Arl6ip1	0.0160445	-2.21971	Hspa9	0.0287544	-2.06603	Mkrn2	0.0337228	-2.38508
Zdhhc1	0.0105258	29.4104	Pde4c	0.0300566	20.88	Lgals1	0.0222383	8.17912		B3gnt2	0.0181626	-2.22376	G3bp1	0.0353396	-2.06723	Prpsap1	0.0308753	-2.39589
Cenpm	0.012591	29.1836	Tox	0.00224951	20.7301	1110012L19Rik	0.0369687	7.77544		Prcp	0.0258668	-2.23242	Dmxl1	5.34964e-05	-2.07091	Idua	0.0208387	-2.40688
E030011O05Rik	0.00973004	29.0174	Akr1e1	0.00290125	20.4755	Gnpda1	0.0126428	7.44873		Mylip	0.0262705	-2.24957	Glcci1	0.0132975	-2.07864	Cyba	0.022731	-2.4126
Gm10432	0.012256	28.7373	Asf1b	0.0396983	20.4616	Klf16	0.0212232	7.27586		Ddx5	2.08141e-08	-2.27307	Cd55	1.36575e-05	-2.08514	Zfp84	0.0280052	-2.42926
Kntc1	0.000120561	28.5161	Nt5e	0.00917775	20.2332	Padi2	0.0325456	7.22658		Txnip	0.000473999	-2.28197	Calhm2	0.0379159	-2.08517	Acadl	0.0496988	-2.43397
Ankle1	0.0275262	28.2166	Rgs10	0.0292954	20.0175	Saraf	0.00976363	7.22243		Hnrnpr	0.0214411	-2.28259	Arhgef18	0.00149088	-2.08782	Myef2	0.0385665	-2.43506
Anln	0.00176396	27.9146	Slc4a8	0.000693094	19.9945	Gadd45a	0.0385548	6.88492		Cdc42se1	0.0490518	-2.29558	Dlg1	0.0231359	-2.09823	H2-Ke6	0.043911	-2.48584
Rmi2	0.00906474	27.416	Dnm3	0.0305847	19.7351	Igf1	0.031792	6.74788		Gm1966	9.31317e-07	-2.30875	Luc7l	0.0444037	-2.10029	Snrnp40	0.0243766	-2.48878
Wdr90	0.00525964	26.7722	Camk2a	0.00682653	19.7079	Mink1	0.0121429	6.69541		AB124611	0.0154412	-2.3108	B3gnt2	0.00765804	-2.10177	Ppp1r12c	0.0319022	-2.50183
Ift122	0.00709565	25.7577	Cdhr3	0.0421846	19.3013	Mpeg1	0.000131361	6.53149		Fyco1	0.036169	-2.31561	Itga4	5.03457e-05	-2.11154	Fem1b	0.00743327	-2.535
Zbtb42	0.0378064	25.7449	Rsph4a	0.0226898	18.9763	Spata1	0.0483468	6.44579		Pyhin1	0.000511765	-2.32062	Napsa	0.0141108	-2.11711	Psmb7	0.0474138	-2.5455
Mmp23	0.024158	25.4267	Kptn	0.0140975	18.7872	Dffb	0.0367408	6.43578		Ets1	1.57472e-05	-2.32842	A430078G23Rik	0.0413745	-2.12564	Akap12	0.0226122	-2.57139
Hist1h3c	0.0164768	25.3333	Stag3	0.0417675	18.7779	St5	0.0421982	6.20432		Morc3	0.00594708	-2.33204	Setd1b	0.0342285	-2.13587	Fam120c	0.0291063	-2.57409
Rbm44	0.00922175	25.2869	F9	0.0154719	18.4861	Lgals3bp	0.014246	6.0634		Trim39	0.0275684	-2.34149	Esf1	0.0365474	-2.14157	Eif4ebp2	0.00506942	-2.57925
Ogfrl1	6.69623e-06	25.1265	C330027C09Rik	0.00424137	18.294	Pvr	0.0271059	5.99358		Gpr171	0.0374264	-2.34565	Pydc3	0.00955965	-2.1459	Clk2-scamp3	0.0405669	-2.60294
Cdc20	0.00611232	24.7857	Clip2	0.00108791	18.2837	Sepp1	2.27491e-05	5.99175		Pdia6	0.041987	-2.3519	H3f3b	0.00074036	-2.14977	S1pr4	0.0177794	-2.63656
Pcyt1b	0.00376202	24.5265	B130034C11Rik	0.0408597	18.17	Gm9855	0.0447064	5.77782		Ralgps2	1.68143e-07	-2.36139	Scml4	0.0203903	-2.14989	Map2k7	0.00636063	-2.64036
Car13	0.00333816	24.4056	Ift122	0.0153928	17.9134	Il6st	0.0073051	5.60407		Trim12a	0.00688667	-2.36281	Mdc1	0.0017614	-2.15149	Arhgap35	0.0129566	-2.70393
Tlcd2	0.0135573	24.3931	F730043M19Rik	0.0240205	17.8706	B3glct	0.0423203	5.2147		Cd2	0.0231792	-2.36369	Ftx	0.0257839	-2.15344	Fbxo28	0.038916	-2.70624
A530099J19Rik	0.0194479	24.3267	Adk	0.00495858	17.4017	Timm10b	0.0232379	5.19079		Tbc1d5	0.00626349	-2.38301	D17H6S56E-5	0.00166176	-2.15961	Puf60	0.0105521	-2.72382
Ncapg	0.00102679	24.1602	Ncaph	0.00138791	17.2921	Sppl2b	0.0224212	5.16406		Chd3	0.0117136	-2.38608	Atp6ap1	0.0043261	-2.16202	Zfp839	0.00390382	-2.72745
Esco2	0.00312265	23.9336	Shcbp1	0.019639	17.1583	9130401M01Rik	0.02221	5.06422		Mfsd14b	0.0421318	-2.38738	Tgs1	0.015796	-2.16406	Smpd4	0.0467962	-2.74424
Mis18bp1	0.00186639	23.4499	Hemgn	0.0158046	17.1061	Zfp867	0.027418	5.02764		Rnf13	0.0365016	-2.39613	Ate1	0.0364484	-2.16945	Ccdc9	0.0405395	-2.75915
Hist1h3a	0.0158887	23.2758	Tmem180	0.0292351	16.9545	Klf11	0.0113991	4.9729		Sec11c	0.0157351	-2.39645	Trim39	0.033252	-2.17384	Gclc	0.0262121	-2.7638
Eaf2	0.000108758	23.2607	Slc22a15	0.00317785	16.5638	Arf5	0.0410878	4.92336		Cd69	0.0278182	-2.41761	Mdh1	0.0250567	-2.20197	Ubxn2a	0.0379704	-2.78425
Clspn	0.00042992	22.6651	Gins3	0.00848827	16.3125	Fosb	7.10452e-07	4.92125		Stk10	0.000335098	-2.42223	Scarb2	0.0317824	-2.2039	Tesk1	0.0200661	-2.78516
Dmwd	0.0113989	22.5839	A430088P11Rik	0.0129518	16.1361	Tmem175	0.0144104	4.88328		Gimap9	0.0265729	-2.42529	St3gal1	0.0025531	-2.21594	Swt1	0.00894452	-2.79248
Hist1h3d	0.0165643	22.5481	Cit	0.0234192	15.6685	Slc10a1	0.0179228	4.8626		Sptbn1	2.33782e-05	-2.43346	Sla	0.00886781	-2.22207	Hdgf	0.030335	-2.79523
Palm	0.0300644	22.3291	1700048O20Rik	0.00259242	15.6049	Pmaip1	0.0487117	4.8438		Cd47	0.000703012	-2.43946	Gnl3	0.0417427	-2.22516	Pitpnc1	0.0473675	-2.84398
Serpinb6b	0.00595781	22.2564	Kntc1	0.000386058	15.5496	Tyrobp	0.000841877	4.57472		Syf2	0.0253428	-2.44652	Calm2	0.00212442	-2.2302	Psma6	0.0143663	-2.87828
Sema7a	1.2597e-05	22.1307	Sgol2a	0.00436234	15.461	Plk3	0.0204472	4.51406		Ypel5	0.0292267	-2.45353	Filip1l	2.57636e-05	-2.24263	Gatad1	0.0367688	-2.93749
1700010I14Rik	0.0271455	22.0906	Parpbp	0.0308788	15.2936	Mnat1	0.0220249	4.37352		Xkrx	0.0053658	-2.46312	Cd24a	8.12626e-05	-2.24625	Ankrd52	0.00329159	-2.95684
Serpinb8	0.0321005	21.605	Plscr1	0.0235828	15.0919	Ppil3	0.0214508	4.32685		Ppt1	0.0217718	-2.46477	Foxn3	0.00430457	-2.24848	Bri3bp	0.0455578	-2.96662
Gm19345	0.0025381	21.544	Lair1	0.00830587	15.0767	Btg3	0.0293322	4.32515		Tmem173	0.0128089	-2.46663	Cxcr5	0.00365901	-2.24869	Id3	0.0207419	-2.96749
Slc23a1	0.000321717	21.0388	3010026O09Rik	0.00756116	15.0256	Slfn10-ps	0.0430515	4.31551		Ints4	0.0199285	-2.4668	Idh3g	0.0425296	-2.2505	Pole4	0.0154003	-3.00146
Myl4	0.00985289	21.0223	Anln	0.0202597	14.8754	Zfp607	0.00761321	4.26604		Trim25	0.00178308	-2.47393	Gpr174	0.0271936	-2.25381	Otub1	0.0387158	-3.00524
Lama5	0.0315467	20.8016	Nlrx1	0.0313002	14.8301	Creg1	0.0283335	4.21901		Map3k2	0.0145846	-2.48203	Mphosph9	0.0420806	-2.25839	Cnpy4	0.0391297	-3.03444
4933406C10Rik	0.0461689	20.7852	Dnajb13	0.00726683	14.8172	Pdhx	0.0263438	4.20756		Fam69a	0.0182698	-2.49333	Tpm1	0.0440419	-2.26907	Dph6	0.0152518	-3.03481
Tcf19	0.0395164	20.5937	Hist1h2bl	0.0382078	14.7508	Prpf38a	0.00192131	4.11577		Dip2b	0.000118137	-2.49652	Cobll1	0.0268984	-2.28103	Mospd3	0.0323475	-3.03939
Scn8a	0.0104839	20.5475	Car13	0.0176338	14.627	Spns1	0.0154367	4.0341		Ccser2	0.00900925	-2.50757	Mlec	0.00116904	-2.2906	Chml	0.0390424	-3.05091
Hist1h2bm	0.0154656	20.4649	Tbc1d9	0.00798323	14.4005	Tfdp2	0.0236142	3.96482		Ate1	0.0272854	-2.5127	Icosl	0.000355722	-2.29568	Zdhhc24	0.0489866	-3.07789
Rab11fip4	0.0209359	20.369	Padi2	0.00172508	14.3829	Dtx2	0.0126068	3.89648		Chd1	0.000648124	-2.5175	Cpsf1	0.041963	-2.29903	Prkci	0.033399	-3.16013
Serpinf1	0.0396727	20.2953	Gmppb	0.0449546	14.2721	Vps29	0.0283659	3.89438		Ezh1	0.013378	-2.51897	Rb1	0.00570724	-2.3012	Ppp4c	0.0391038	-3.18669
Vmn2r96	0.0176639	20.2932	Fam71e1	0.0267013	14.2636	Fadd	0.0497947	3.75933		Usp31	0.0455588	-2.52148	Maml2	0.0388656	-2.30527	Nedd4l	0.0186721	-3.19548
Synpo2	0.029077	20.2732	Fnbp1l	0.00629273	14.0504	Csf2rb	0.0153263	3.74471		Cd72	0.00129996	-2.52503	Nmd3	0.0429477	-2.30696	Zbtb40	0.0184504	-3.20322
Sox5	0.00382956	20.2696	Neil3	0.0301564	14.0118	Map7d1	0.0225342	3.74246		1110004F10Rik	0.0325297	-2.54592	Rasgef1b	0.00839201	-2.30958	Yrdc	0.0356574	-3.20804
Plekhh2	0.0350609	20.0879	Rad54b	0.0185407	13.9625	Ctsd	0.000555588	3.72102		Ubl3	0.0341829	-2.55599	S1pr1	0.00296488	-2.31116	Banp	0.0437022	-3.21433
Hist1h2af	0.0175251	20.0838	Tacstd2	0.0214901	13.7906	Tead2	0.0169557	3.68106		Azi2	0.03567	-2.55711	Carns1	0.0410649	-2.31466	Rab18	0.0078229	-3.29827
Plb1	0.0161473	20.0788	Ccnf	0.0475671	13.7472	Trp53inp2	0.00228359	3.56438		Rchy1	0.0344727	-2.56614	Mapk6	0.0357063	-2.32836	Ndufv1	0.0266136	-3.30903
5830418P13Rik	0.00116734	20.0439	Kif11	0.00448695	13.4464	D230025D16Rik	0.0201028	3.38511		Pdcd11	0.0121162	-2.57268	Chd3	0.010864	-2.33345	Commd3	0.0438932	-3.32898
Eme1	0.0265625	19.8098	Plpp1	0.0267695	13.2829	Snord17	0.0482695	3.3488		Add1	0.00160996	-2.57406	Dnaja1	0.00408453	-2.33478	Lrrfip2	0.049478	-3.33934
Ncaph	0.00377755	19.3945	Krt222	0.0492856	13.2436	Ccdc134	0.0427086	3.30296		Neat1	0.000638177	-2.57413	Prr5	0.0147053	-2.33755	Prpf19	0.00902135	-3.38785
Hist1h4k	0.0347893	18.9598	Cmc2	0.0291622	13.2135	Gm13363	0.0268457	3.23048		Ilkap	0.0170793	-2.58062	Nup188	0.0402244	-2.35265	Xpnpep3	0.0190952	-3.40816
Myo7b	0.0389278	18.6915	Grk4	0.00909607	12.9974	Armc1	0.00781287	3.17429		Lrba	0.00161228	-2.58154	Narf	0.0494352	-2.35804	Slc38a10	0.040399	-3.43781
Vps26b	0.0244133	18.6344	Coq3	0.043181	12.9589	Cdkn2aip	0.0129576	3.16545		Ugcg	0.00252933	-2.587	Cnbp	2.52781e-05	-2.37658	Ifi35	0.0341421	-3.4647
Slc35g1	0.0233903	18.5096	Ceacam16	0.0100928	12.9388	Cyfip1	0.0105633	3.11667		Ccdc93	0.0440401	-2.59408	Klf2	0.00176929	-2.37805	Polm	0.00591988	-3.47228
Fndc4	0.0311526	18.3286	Gas8	0.0173281	12.8294	Ctsb	0.0015742	3.0986		Rnf130	0.0055011	-2.59631	Ran	0.02013	-2.3788	Rnh1	0.0103749	-3.47246
Fignl1	0.0219629	18.2811	Fdps	0.0198755	12.8251	Cry2	0.0450237	3.09016		Mgat4a	0.0166991	-2.59803	Fxyd5	0.0317681	-2.38192	Wdr5	0.0273329	-3.47712
Magee1	0.0489431	17.8517	Uhrf1	0.00991469	12.7384	Scamp2	0.0191671	3.05171		Heca	0.038007	-2.60246	Gimap7	0.0361319	-2.39309	Kif3b	0.0355085	-3.48468
Neil1	3.56063e-05	17.7982	Rgs9	0.0367518	12.3902	Rhno1	0.0277873	3.00353		Maml2	0.0372426	-2.60981	Anapc4	0.0325654	-2.40116	Nlrc3	0.0244137	-3.50663
Sh3bgrl2	0.0435936	17.7487	Gm19345	0.0165561	11.9344	Apoe	0.00322396	2.90144		Cyba	0.0392577	-2.61017	Neurl3	0.00162413	-2.40235	Mrpl52	0.0374147	-3.51206
Hist1h2bp	0.0145783	17.711	Specc1	0.0224194	11.7534	Phykpl	0.00416807	2.8597		Tpm1	0.0404244	-2.62554	Pkd1	0.0358198	-2.40532	Gemin7	0.0368146	-3.54377
Hist2h2ac	0.00535704	17.4703	Rassf6	0.00140326	11.6892	Natd1	0.0139235	2.8344		Gramd1a	0.0149721	-2.62956	Vps26a	0.026413	-2.40978	Sclt1	0.047398	-3.55207
Cep164	1.9573e-05	17.3335	Wrap53	0.0181627	11.6871	Rab11fip2	0.0184001	2.8146		Tmem50a	0.0231768	-2.63863	Cdk6	0.00620985	-2.42294	Snip1	0.0324575	-3.61765
2310045n01rik-mef2b	0.0005878	17.1548	Chd5	0.025586	11.6637	Tmx4	0.0446352	2.81402		Rab2a	0.0146964	-2.64043	Lars	0.0335604	-2.43981	Mesdc2	0.0316413	-3.62096
Hist1h2bb	0.0200634	17.0121	Diaph3	0.00934898	11.538	Prkab2	0.0335761	2.79782		AI504432	0.0146827	-2.64938	Ptges3	0.0465102	-2.4422	Gba2	0.0266366	-3.72309
Cysltr1	0.0462212	16.9555	Srgap3	0.00939044	11.5111	Rgs1	0.0440699	2.79662		Btg1	5.69834e-09	-2.6555	Sgms1	0.00398506	-2.44441	Gpr107	0.015197	-3.73274
Grm6	0.000584466	16.9275	5830418P13Rik	0.0171054	11.4441	Ube2n	0.0265164	2.79295		Zfp398	0.0464242	-2.6665	Irak2	0.00958716	-2.44447	Shmt2	0.0329729	-3.75061
Nanp	0.0379171	16.9223	Rwdd2b	0.0497065	11.0554	Tnik	0.0375915	2.70032		Ppp3ca	0.000597997	-2.68973	Ensa	0.0121813	-2.47862	Zcchc24	0.0344265	-3.78291
Hist1h2ad	0.0160159	16.9035	Sox5	0.0186974	10.8961	Fgr	0.0272092	2.69303		Ice2	0.0382585	-2.69373	Ccdc186	0.0300385	-2.48364	L3mbtl2	0.0448157	-3.79998
Hivep3	1.26318e-07	16.8219	Slc25a1	0.0230178	10.8426	Terf1	0.0142136	2.6822		Fnip1	0.0314141	-2.74491	Tubb4b	0.0323035	-2.48384	Ahdc1	0.0379149	-3.83685
Frat1	0.0209426	16.7805	Hmg20b	0.0228691	10.7162	Mlh3	0.025742	2.67917		Atr	0.00942559	-2.74998	Zbtb18	0.00779375	-2.48486	Tor3a	0.00264153	-3.85646
Cdc45	0.0227864	16.6557	Cdc42bpb	0.0119575	10.4408	Zrsr1	0.0325558	2.67584		Tgfbr2	0.00375614	-2.75362	Sub1	0.00181068	-2.48989	Faap20	0.0481812	-3.86573
Col11a2	0.0143397	16.6141	Phactr2	0.0326839	10.3806	Bcl2a1b	0.0195536	2.66977		2310015A10Rik	0.0381806	-2.78585	Atp1a1	0.0178214	-2.4973	Pex6	0.0283491	-3.90653
Flt3	7.0372e-05	16.5854	Kcnn4	0.00540895	10.3536	Pgap2	0.0367948	2.6642		Jarid2	0.00321053	-2.80006	Cbx7	0.00820769	-2.51374	H2afx	0.0330122	-4.00011
Slc25a13	0.016617	16.5246	Gcsam	0.0211334	10.2825	Rala	0.0459058	2.64785		Spata13	0.0208273	-2.80451	Cers2	0.00257829	-2.51645	Faim	0.0322532	-4.01158
Lipc	0.0454496	16.3895	Clspn	0.00528838	10.2308	Plk2	0.0170785	2.59582		Aldh3a2	0.0374614	-2.80748	Eif4e2	0.00942181	-2.52209	Dusp4	0.0389888	-4.06723
Hapln1	0.018783	16.2114	Flt3	0.000220989	10.1679	Dph5	0.0494844	2.57866		Klhl24	8.0782e-05	-2.80999	Dpp4	0.00372267	-2.52459	Xndc1	0.00279127	-4.10618
Fdps	0.0157455	16.1998	Gmnn	0.0442713	10.0532	Bap1	0.0126984	2.51623		Snx2	1.99723e-05	-2.81831	Myadm	0.0358542	-2.53433	Zfp639	0.0186139	-4.13124
Aspm	0.000508326	16.0115	Stil	0.0175463	10.0517	Slc26a10	0.0233728	2.51511		Gbp4	0.00493071	-2.8212	Ly6d	0.00467832	-2.53514	Nsun3	0.0430993	-4.13961
Hist1h3h	0.0234822	15.9676	Mastl	0.0201841	9.82395	Vps11	0.0123062	2.50148		Mfap1a	0.00977457	-2.82946	Trim7	0.0403992	-2.54019	Znrd1	0.0246588	-4.15866
Kif22	0.0244891	15.9639	Ticrr	0.0292067	9.80076	Mknk1	0.035401	2.49814		Crlf3	0.00152292	-2.83333	Emp3	0.0134534	-2.5472	Net1	0.0416159	-4.16562
2810417H13Rik	0.00113123	15.8831	Zc3h12c	0.00270915	9.40516	Rexo2	0.0418281	2.45837		Fam3c	0.00386942	-2.83822	Pkib	0.0031194	-2.55112	Trappc2l	0.0280854	-4.23857
Nmnat1	0.0364808	15.828	Hmmr	0.00843791	9.39787	Smad3	0.0345106	2.44287		St3gal6	0.0185008	-2.83906	Ptpn11	0.0316635	-2.55179	Kcmf1	0.00067214	-4.24458
Kif18a	0.00384368	15.6882	4933407K13Rik	0.00530499	9.27318	Psmd11	0.0348603	2.43381		Zfp397	0.0240342	-2.84561	Zfp36l2	0.00724621	-2.55464	Mib1	0.0499333	-4.28948
Hmmr	0.00437243	15.5408	Lpcat4	0.019515	9.2333	Trim41	0.0350044	2.43177		S1pr4	0.0296497	-2.86824	Dnajb1	0.00198045	-2.57198	Man1b1	0.0232339	-4.3022
Loxl4	0.024112	15.534	Loxhd1	0.045215	9.22015	Pik3r5	0.0114481	2.40522		Sh3bp2	0.0141316	-2.88076	Tmem170b	0.0220981	-2.57714	Prkab1	0.0041169	-4.38211
4933404K13Rik	0.0482438	15.4897	Daam1	0.0105751	8.9832	Cd44	0.00291998	2.40237		Ppp2r3a	0.0266056	-2.88625	Ndst1	0.0147521	-2.57774	Whamm	0.0401116	-4.42068
Raet1a	0.0300235	15.4801	Gas2l3	0.0101019	8.94087	Klf4	0.0391568	2.34699		Vps28	0.0327571	-2.90788	Cacna1e	0.0147624	-2.58459	Mrpl43	0.0392745	-4.43114
Gm15910	0.0441002	15.4683	Yes1	0.0377809	8.79969	Sdccag3	0.0200154	2.32746		Hbp1	0.0010712	-2.91025	Mff	0.0323069	-2.59263	Rcor1	0.0224742	-4.45123
Kcnn4	0.00507482	15.3322	4921531C22Rik	0.0381331	8.68844	Tuba1a	0.0148502	2.32736		Stk24	0.00136289	-2.91274	Rest	0.0132558	-2.59391	Atp5k	0.0144215	-4.46316
Ckap2l	0.00213135	15.3155	Tbc1d19	0.0245433	8.6605	Ms4a6b	0.0430345	2.32727		Irf4	0.00040643	-2.92279	Ikbkap	0.0220002	-2.59836	Agpat1	0.0495212	-4.52746
Fas	2.03324e-06	15.1081	Jchain	2.14418e-06	8.57117	Dctn6	0.0347623	2.23891		Osbp	0.0257313	-2.92557	Kctd18	0.0436185	-2.61741	St14	0.044626	-4.54031
Gadd45b	0.00132427	14.9097	Hs3st1	0.0138656	8.55518	Klf3	0.00436524	2.23146		Anxa6	0.0184726	-2.92712	Cyb561d1	0.0375831	-2.62029	Acp6	0.0440091	-4.55947
Hist1h2ah	0.0253009	14.7673	Baiap2l1	0.0194383	8.54994	Pprc1	0.0268908	2.18243		Bnip3l	0.0304009	-2.93246	Ppid	0.0442439	-2.62353	Bpgm	0.0133762	-4.57093
Shcbp1	0.0276779	14.7494	Dlgap5	0.0447023	8.31728	Nuak2	0.0410551	2.17368		Hsp90b1	2.12026e-06	-2.9348	Cd69	0.011778	-2.62481	Tyw5	0.0478232	-4.62758
Ect2	0.00585659	14.6701	Hivep3	2.9729e-07	8.25998	Wdr37	0.00733011	2.17258		Madd	0.000460483	-2.93856	Irf1	0.00407866	-2.62601	Tstd3	0.0497006	-4.63179
Gas2l3	0.00115049	14.6022	Ogfrl1	0.000537684	7.93112	Egr1	0.0009378	2.16716		Plcl2	0.0317151	-2.93887	Heca	0.0211465	-2.63304	Mllt1	0.0326194	-4.7222
Hist2h3b	0.033637	14.5764	Ncapg	0.0366815	7.87476	0610037L13Rik	0.0436891	2.16599		Golph3l	0.0403727	-2.95249	Hhex	0.00143164	-2.63894	Mgat5	0.0380677	-4.73702
Lat	0.0354564	14.5132	Tmem132a	0.0211288	7.86415	Gdap10	0.00218123	2.13811		Mat2a	0.000814544	-2.95254	Xkrx	0.00147727	-2.6661	Dnajb12	0.0488232	-4.75339
Hist1h4c	0.0182627	14.3682	Sema7a	0.000424524	7.71212	Abcb10	0.0478521	2.13654		Gm2a	0.00586272	-2.9562	Orai3	0.0183879	-2.6679	Commd6	0.0275481	-4.80671
Adk	0.00830882	14.3278	Rasgrp4	0.00168211	7.68979	Vps33b	0.026225	2.13255		Ifi47	0.00493678	-2.95954	Fam53b	0.0184861	-2.68394	Mocs2	0.0392928	-4.81723
Xrcc1	0.00035003	14.1466	Phf19	0.0165142	7.62661	Prkcd	0.0023306	2.13215		Rcbtb1	0.00787793	-2.96312	Lman1	0.0416314	-2.69254	Calcoco1	0.0238764	-4.81919
Wee1	0.000181998	14.0572	Ssh3	0.0428165	7.60515	Npc1	0.0376967	2.13158		Ahcyl1	0.00462905	-2.96355	Mkrn1	0.0246518	-2.70732	Elmod2	0.0254845	-4.85796
Ceacam16	0.0170398	13.99	S1pr2	0.00403787	7.48831	Slc2a1	0.0137912	2.11563		Cnbp	9.20239e-06	-2.98952	Bcl2	0.000468644	-2.7078	2310001H17Rik	0.0329668	-4.92035
Hist1h2ab	0.0231799	13.766	Dna2	0.0125428	7.45575	Mfap3	0.0402058	2.0769		Gm8369	0.00404796	-2.99295	Fcmr	6.12555e-07	-2.72312	Use1	0.0291932	-5.02478
Nrp	0.0320272	13.759	Gm9833	0.00390344	7.36153	Usp32	0.00558423	2.07571		Mtpap	0.0455488	-3.00609	H2-Q5	0.0479688	-2.72355	Daglb	0.0497022	-5.07281
Hmg20b	0.0190496	13.7346	Rad54l	0.0443036	7.35243	Coro1b	0.0129512	2.07491		Kmo	0.000493378	-3.00957	Atg3	0.0233218	-2.73491	Slc48a1	0.0495273	-5.1186
Ska3	0.0161562	13.6057	Tmem81	0.0374373	7.2953	Sft2d2	0.0238805	2.06766		Evi2b	2.89403e-05	-3.01131	Grcc10	0.0420856	-2.73938	Egln1	0.0485884	-5.20193
Chaf1a	0.0103637	13.5699	Usp49	0.0119465	7.26876	Zdhhc13	0.0352534	2.05636		Gm4759	0.00273148	-3.02223	Sh2d2a	0.0455574	-2.74022	Ago4	0.0479173	-5.23142
Scn11a	0.0356134	13.4202	Rnpep	0.0126094	7.20394	Zfyve26	0.00939992	2.0323		Peak1	0.011929	-3.04321	9530068E07Rik	0.0432146	-2.74945	Fam134a	0.0157696	-5.28894
Ildr1	0.0041936	13.0276	Pltp	0.00809827	7.13508	Rsl1d1	0.00721975	1.98262		Ppcdc	0.035979	-3.04322	Otud7b	0.000976948	-2.7588	3110040N11Rik	0.0476083	-5.39864
Cdh24	0.0340571	13.0125	Stmn1	0.0183598	7.13049	Dhx38	0.0310877	1.95223		9930111J21Rik1	0.00539133	-3.04837	Ddx47	0.0321411	-2.77632	Malsu1	0.0323829	-5.42016
Cd86	3.4996e-06	12.9724	Bub1	0.0428334	7.1179	Stau1	0.0219716	1.94647		Nsmce4a	0.0267302	-3.05699	Zdhhc17	0.00464282	-2.77673	Ubl4a	0.00592888	-5.4439
Asf1b	0.0486632	12.9666	Spata1	0.0411099	7.08334	2410089E03Rik	0.0348875	1.94618		Tmem123	0.000114306	-3.05963	Epg5	0.00633489	-2.79901	Caml	0.0473158	-5.49775
Rgs13	0.0218099	12.8628	Zfp553	0.0135321	6.91427	Pa2g4	0.0268863	1.89762		Tmed2	0.0375476	-3.08249	Ppm1a	0.0254577	-2.817	Coro1c	0.0189978	-5.61142
Tfdp1	0.000204031	12.8288	Asl	0.0278414	6.89172	Pacsin2	0.0373428	1.89645		Psap	9.47231e-05	-3.08303	Zdhhc18	0.00139816	-2.82938	Dusp10	0.0498162	-5.69303
Casc5	2.58639e-06	12.7439	Spn	0.000356451	6.87641	Slc29a3	0.0229177	1.88758		Foxn3	0.00411238	-3.09426	Cyb5r3	0.0349665	-2.84498	Ube2e3	0.0278367	-5.77904
Cpne5	0.0448648	12.7056	Tada3	0.00250588	6.83973	Ago1	0.0415494	1.88168		Tollip	0.0357785	-3.10817	Usp12	0.0470762	-2.88613	Stk16	0.0093647	-5.80409
Dna2	0.00811762	12.6671	Pmvk	0.00906966	6.82544	Cenpa	0.0472369	1.87272		Tmod3	2.14982e-05	-3.11073	Rnf187	0.0301906	-2.88712	Cstf2t	0.029113	-5.81611
2510009E07Rik	0.0262166	12.6419	Zfp668	0.0184944	6.78055	Man2b1	0.0183254	1.83276		Myl12b	0.000107955	-3.14034	Ezh1	0.00505116	-2.89279	Ccdc127	0.0226414	-5.82977
Chpf	0.0378116	12.4893	Slc35f5	0.0312405	6.63947	Tnfaip3	0.0403564	1.79581		B2m	2.36897e-06	-3.14285	Sbk1	0.00557494	-2.9044	Dmap1	0.0396666	-5.8709
Padi2	0.00345774	12.3996	Cdca2	0.0181727	6.54057	Cacna1e	0.02579	1.79181		S100a11	0.0251228	-3.14354	Ice2	0.01953	-2.90706	Kctd14	0.0117102	-5.89132
Chek1	0.0138886	12.3738	Ralb	0.0180452	6.52055	Eed	0.0388669	1.78899		Nae1	0.0250645	-3.14586	H2-T10	0.0186874	-2.92146	Chka	0.0233498	-5.91756
Lrp8	0.0288983	12.2557	Grm6	0.0227153	6.40953	Mkl2	0.0409283	1.77368		Tbck	0.0239183	-3.15045	Tmem154	0.0269746	-2.9391	Mgme1	0.0311598	-6.01676
Fnbp1l	0.0333557	12.2294	Pdzd2	5.02039e-05	6.38014	Klf6	0.000856435	1.75188		Gm8979	0.0382122	-3.1576	Cops6	0.0461426	-2.94935	Gpatch1	0.0116836	-6.05763
Epn2	0.010405	12.2081	Tfdp1	0.00111664	6.37413	Mlxip	0.0149715	1.74409		Cmah	1.64657e-07	-3.16263	P2ry10	0.00320662	-2.9582	Nudt16	0.0141275	-6.14762
Elovl6	0.0127395	12.1039	Cd86	6.13651e-06	6.37265	Irf2bp2	0.00947259	1.73758		B4galnt1	1.5214e-05	-3.18598	Psma1	0.01845	-2.96019	Timm8a1	0.024689	-6.18571
Cdc42bpb	0.00928459	11.9235	Havcr1	0.000769158	6.32602	Tug1	0.008177	1.69594		Gimap6	3.20601e-05	-3.19814	Ostm1	0.0251181	-2.97655	Ppp2r2d	0.045579	-6.2427
Mir1931	0.0323894	11.9049	Eaf2	0.0162498	6.32182	Braf	0.0293029	1.69486		Abl1	0.0104071	-3.21032	Tcp11l2	0.0187946	-2.98439	Tmub1	0.0300524	-6.32648
Gsg2	0.0279498	11.7203	Faap24	0.0103665	6.32017	Dclre1c	0.0381623	1.69293		Gns	0.000959367	-3.21711	Brk1	0.0286921	-3.001	Rrp7a	0.0454499	-6.39766
Dnal1	0.0186501	11.4911	Rnaseh1	0.0111514	6.28648	Mar_06	0.025586	1.66789		Yrdc	0.0434371	-3.2247	Idnk	0.0176221	-3.00641	Mrpl1	0.0305544	-6.47729
Stmn1	0.00746457	11.4728	Ostn	0.0464445	6.25406	Clta	0.0466213	1.66599		Colgalt1	0.0087213	-3.23934	Il5ra	0.0153906	-3.02368	B130006D01Rik	0.0469998	-6.59049
Prkar2a	0.00956164	11.2602	Gypc	0.0130106	6.24605	Irf4	0.0044044	1.65757		Pirb	0.0161353	-3.26682	Ccdc93	0.0194243	-3.02891	4930402H24Rik	0.034302	-6.6675
Cobl	0.0400441	11.1681	Rgs1	0.000222646	6.13066	Fos	0.0216678	1.62883		Tax1bp1	9.00058e-06	-3.27835	Dicer1	0.00011186	-3.02916	Gtf2ird2	0.0252752	-6.84916
Bub1	0.00848702	11.1081	2810417H13Rik	0.0240329	6.12417	Neat1	0.00323211	1.60856		Gimap8	0.00046116	-3.29375	1110004F10Rik	0.0145575	-3.0333	Gtpbp10	0.0410354	-6.96039
Cntn2	0.0452133	11.0532	Wdfy1	0.00034586	6.08929	Capzb	0.0366817	1.60387		Tor1b	0.0415072	-3.30687	Cdk7	0.0337137	-3.03622	Ern1	0.0486692	-7.16287
Haus4	0.0137113	11.0206	Bhlhe41	0.000175616	6.04629	Zmynd8	0.0187116	1.60026		Kdm5b	0.0420394	-3.31774	Zfp831	0.0013341	-3.03906	Edc3	0.0334827	-7.20115
Pola1	1.80938e-06	10.9106	2700081O15Rik	0.0438317	6.03951	Rgs2	0.0227934	1.58588		Ptprj	0.000134011	-3.3347	Plekha1	0.0198607	-3.07933	Ap5b1	0.0252025	-7.20715
Hist1h2bk	0.0102947	10.8932	Mis18bp1	0.0399183	6.03849	Tnrc6b	0.00627101	1.58511		Etv3	0.0267424	-3.33987	Mrpl24	0.0479271	-3.08025	Aaed1	0.0218108	-7.38825
Spata24	0.0346255	10.7957	Rmrp	0.0303749	5.98089	Cdc37l1	0.0341175	1.57008		Usp11	0.0368657	-3.34427	Acp5	0.0252569	-3.08144	4930427A07Rik	0.0114743	-7.486
Bub1b	0.00357094	10.615	Xrcc1	0.00272413	5.96463	Pdcd6ip	0.0419697	1.5488		Rab11a	0.0444138	-3.35555	Tmem229b	0.0184055	-3.0937	Zmynd19	0.0478487	-7.52682
Hist1h2ai	0.0232509	10.5866	Slc23a1	0.0276496	5.9449	Kansl1	0.0284359	1.52367		Fam32a	0.0310547	-3.37166	Gmfg	0.04819	-3.105	BC002163	0.0336771	-7.61614
Tacstd2	0.0321421	10.3163	Fas	0.00179412	5.81136	Psap	0.00858077	1.51445		Itga4	2.25327e-07	-3.37422	Il27ra	0.0115104	-3.12563	Israa	0.0387301	-7.72961
Hist1h2bq	0.00428422	10.237	Fadd	0.00644745	5.80447	Ppp1r16b	0.0104066	1.50457		Gpr183	0.00243438	-3.37526	Zmynd11	0.000507084	-3.14363	Chchd1	0.0420168	-7.92963
Havcr1	8.02253e-05	10.2104	Rtn4ip1	0.000131024	5.77537	G3bp2	0.0408793	1.49928		Lats2	0.00357887	-3.39843	Serpina3g	0.0409523	-3.1651	Gm19557	0.046841	-8.02955
Slc4a8	0.0260437	10.1468	Ccdc130	0.0417723	5.7711	Ahnak	0.0449837	1.49037		Tagap	0.00864379	-3.40589	Ipo11	0.0286823	-3.16642	Btbd2	0.0364456	-8.23035
Whrn	0.00334827	10.0087	Ncapg2	0.00370878	5.76715	Zmym2	0.0339806	1.46115		Ikzf5	0.0397752	-3.42291	Phc2	0.0152583	-3.1698	Mtfmt	0.0415353	-8.26187
Ccdc88b	0.000334373	9.97967	Slc35e3	0.0122103	5.73482	Stat1	0.00720201	1.40044		Ly6a	0.000957321	-3.42653	Stard5	0.0435824	-3.174	Zswim1	0.018272	-8.37561
Dap	6.84498e-05	9.91505	Optn	0.0113188	5.7101	Ep300	0.0314813	1.3908		Snapc5	0.042049	-3.43133	Tollip	0.0323273	-3.18042	Rab3a	0.0492993	-8.413
Pdzd2	7.60145e-06	9.86811	Hist1h2bq	0.0378678	5.70702	Mdn1	0.0456919	1.35787		Ier5	6.35748e-05	-3.43296	Ahsa2	0.0449372	-3.21011	Tmco6	0.0431099	-8.58944
Mfge8	0.0344948	9.77923	Cep164	0.00545511	5.57332	Malat1	1.78476e-10	1.35445		Pecam1	0.000233895	-3.43439	Ppp2r5e	0.0315761	-3.21583	Reep2	0.0300837	-8.59056
Zcchc18	0.0112705	9.71176	Vwa5a	0.0216576	5.53365	Kmt2d	0.0307624	1.30435		Polr2e	0.0451141	-3.43697	Cope	0.0455747	-3.23341	Tmem216	0.0468953	-8.65979
Hspa2	0.0142703	9.69205	Zfp526	0.0386326	5.41838	Eif5	0.0217855	1.28196		Pdcd4	0.00109749	-3.4481	Unc45a	0.0450854	-3.24399	Plekhg3	0.0494242	-8.69757
Plxnb2	0.000124617	9.64866	Tspan5	0.0297823	5.41446	Gm20594	0.00262462	1.18795		Pgap1	3.00307e-05	-3.45975	Entpd4	0.0321144	-3.27398	Mrpl9	0.0151067	-8.80404
Anxa2	0.0119823	9.61742	Cyp27a1	0.0288474	5.40595					Actr10	0.0386916	-3.50187	Gosr1	0.0428944	-3.27885	Slc43a1	0.0444189	-8.9056
Mrps27	0.0193464	9.39268	Ttc7b	0.0058402	5.40111					Hhex	0.00102794	-3.5118	Pttg1	0.019742	-3.28346	Fbxl22	0.0454814	-9.06001
Traf1	6.67564e-05	9.16026	Gm4737	0.0382723	5.36774					Gne	0.0428526	-3.51568	Gprasp1	0.0170965	-3.29145	Snx33	0.0211596	-9.44798
Cchcr1	0.0331763	9.14764	Bcl2a1d	0.0176889	5.33034					1300002E11Rik	0.00552171	-3.51793	1700094D03Rik	0.0394128	-3.32659	Lck	0.0285155	-9.52938
AI450353	0.0294364	9.11414	Dqx1	0.0333097	5.28813					Fam53b	0.0201336	-3.52412	Trappc5	0.0195817	-3.34847	Cecr5	0.0340931	-9.53033
Sowahc	0.0373992	9.09735	Aspm	0.0102456	5.24015					Fam65b	8.65837e-07	-3.53979	Adh5	0.0124578	-3.35746	Casc4	0.0164654	-9.59319
Slfn10-ps	0.00096873	9.0901	Rnf25	0.0374384	5.21703					Dgka	0.000640789	-3.54801	Pak1ip1	0.0466019	-3.37299	Dvl2	0.0324349	-9.68599
Akap2	6.40973e-07	9.07975	Kif14	0.0451796	5.13829					Klhl18	0.0225319	-3.55327	2410002F23Rik	0.0412249	-3.37364	Ankrd37	0.0344098	-9.83832
Tmem132a	0.0190428	9.06092	Slpi	0.028281	5.13048					Unc50	0.0270364	-3.55877	Nsmce4a	0.0121637	-3.38102	Eif4ebp1	0.030319	-9.9968
Dhfr	0.00464905	9.05826	Zfp688	0.0127316	5.10115					Tmem170b	0.0111582	-3.56019	Armc10	0.0208572	-3.47592	Ddx25	0.0487083	-10.0318
Tpi1	0.0133837	9.01345	Rnaseh2b	0.008522	5.0614					Ip6k1	0.0232952	-3.56103	Cyp4f18	0.00308329	-3.48493	BC029214	0.0284128	-10.0652
Nxt1	0.046235	8.96625	Capn2	0.0145884	5.04739					Tsnax	0.0425603	-3.5887	Kdsr	0.0459476	-3.4852	Cand2	0.0381329	-10.0963
Hells	0.000121803	8.93811	Synj2	0.00773146	5.02171					Pkd1	0.00950195	-3.59323	B3gat3	0.0355918	-3.49564	Anapc11	0.0138276	-10.2485
Hist1h2bn	0.0451237	8.89184	Rce1	0.034067	5.01311					Fbxl12	0.0354071	-3.60232	Tnk2	0.0190075	-3.51201	Bhlhb9	0.0397186	-10.2823
Kif23	0.000819265	8.86783	Atxn1	0.000552371	5.01196					Clec2g	0.049844	-3.60632	Kctd12	0.000363235	-3.5279	Gm5617	0.0322765	-10.3743
Serhl	0.037524	8.79273	Rnf121	0.0224274	5.00404					Zfp51	0.0410685	-3.6107	Phxr4	0.0286863	-3.5406	Hspa1b	0.0245651	-10.4286
Wdr78	0.00406817	8.6463	Dbf4	0.0202095	4.98273					Dnmt3a	0.00238219	-3.61269	Uckl1	0.0171006	-3.55233	Mrps31	0.028497	-10.5177
Jchain	6.02372e-05	8.61816	Csf2ra	0.00684187	4.89654					Tapbp	0.00113915	-3.62411	Abl1	0.00929121	-3.56088	Cul9	0.0376942	-10.523
Scarb1	0.0497549	8.60839	Pde4a	0.00864975	4.8962					Hnrnpa1	0.00796361	-3.63934	Cnpy4	0.04574	-3.56273	5730508B09Rik	0.0414797	-10.6069
Cd68	0.00245316	8.59682	Hdgfrp3	0.00207822	4.88879					Mrpl24	0.0274943	-3.65065	A130010J15Rik	0.0300332	-3.60987	Mst1	0.0173744	-10.632
Perm1	0.0367279	8.56682	Pear1	0.00292678	4.86586					Pgm2l1	0.0389047	-3.66044	Adi1	0.0296386	-3.61546	Snx10	0.0286523	-10.6388
Taf1c	0.0433307	8.30453	Prc1	0.0182573	4.84056					Rbms1	0.0351357	-3.66225	Lynx1	0.0136895	-3.62832	Slc2a4rg-ps	0.0204427	-10.7116
Kif14	0.00700884	8.26215	Pmaip1	0.0233216	4.82955					Zfp597	0.0493954	-3.66868	Ptprj	1.87301e-05	-3.6415	Mss51	0.0236415	-10.7452
Ccdc18	0.012034	8.23138	Katnal1	0.0238242	4.78589					Slc35a4	0.0129062	-3.67819	Serpinb1a	4.92222e-05	-3.66177	Bola2	0.0223093	-11.1494
Nusap1	0.0151573	8.22444	Mafg	0.0479314	4.7684					Ctss	2.20227e-06	-3.69312	Ier5	4.78461e-07	-3.67438	Zfp229	0.0385922	-11.3961
Tnf	0.00149149	8.22368	Alms1	0.0333499	4.64554					Satb1	4.72592e-05	-3.69314	Clec2i	0.00049498	-3.72182	Mrpl44	0.00678137	-11.4813
Slc41a2	3.0358e-05	8.21831	Inf2	0.0125782	4.6343					Add3	1.00227e-06	-3.7144	Rybp	0.0471189	-3.72483	Lrrc1	0.0494517	-11.5665
Bzw2	0.00111243	8.20355	Zfp12	0.0252257	4.61406					Mettl3	0.0484424	-3.71625	Abcf2	0.0409709	-3.72515	Galk1	0.0396315	-11.6315
Dstn	0.000165228	8.17454	Gpr137b	0.0476951	4.56532					Rfk	0.0142203	-3.7353	Zfp51	0.0399589	-3.84699	Gm15706	0.042042	-11.6405
B3glct	0.0128661	8.13265	Impg2	0.0316689	4.51919					Spcs2	0.0247601	-3.73936	D5Ertd579e	0.0310128	-3.88056	Ctnnbl1	0.00562799	-11.7419
Diaph3	0.0271118	8.05199	Btnl2	0.00935757	4.51715					Ptges3	0.0107406	-3.76768	Gpr155	0.0299703	-3.89562	Akr7a5	0.0445895	-11.9464
Ccdc34	0.0267278	7.89379	Myo1f	0.000856416	4.50573					Pja2	0.0270658	-3.77841	Fam46a	0.00777242	-3.90359	Timm10	0.037586	-11.9921
Inpp4a	0.00325578	7.83915	St7	0.0484224	4.4868					Cnr2	0.00243598	-3.7882	Peg13	0.0301356	-3.92934	Churc1	0.0102599	-12.086
Myo10	0.0445535	7.8269	Nusap1	0.0484214	4.47983					4930402H24Rik	0.0431621	-3.79094	Map4k3	0.0476241	-3.93006	Trmt12	0.0223842	-12.147
Pear1	0.000827312	7.82406	Mrps25	0.0051554	4.44613					Rtfdc1	0.0438817	-3.80199	Entpd5	0.00376023	-3.95382	1600002K03Rik	0.0489147	-12.1845
Ift22	0.0259051	7.80642	Tmem9b	0.0103454	4.43089					Eif1ad	0.0378375	-3.81207	P2rx4	0.0256173	-3.95662	Yipf2	0.0486564	-12.251
Aurkb	0.00626766	7.7424	Tmem29	0.0406128	4.42992					Fbxl5	0.018318	-3.81946	Tor4a	0.0482258	-3.95867	Slc25a30	0.0241851	-12.441
Mastl	0.0363149	7.61798	Suv420h2	0.0378943	4.42285					Vamp3	0.0151013	-3.81972	Adrb2	0.00406264	-3.97796	BC051142	0.0181762	-12.5752
Lmnb1	0.00159715	7.60722	Med12l	0.0396889	4.41153					Akap12	0.0258007	-3.8242	Sdc4	0.000108345	-3.99184	Ube2d-ps	0.0380439	-12.6666
Lca5	0.0471797	7.55911	Pp2d1	0.0484457	4.35207					Irgm1	0.0206709	-3.82763	Cd274	0.00121051	-3.9966	Ddx28	0.0458927	-12.7392
Lgr5	0.0386305	7.53657	Tipin	0.00717257	4.34272					Trim65	0.0196613	-3.83879	Nop10	0.0453822	-4.05248	Tex264	0.0376047	-12.7782
Gm2447	0.0018195	7.53358	Znf41-ps	0.02858	4.33453					Cbx7	0.00197692	-3.84078	Bbs9	0.0357043	-4.12616	Tulp2	0.0325722	-12.9527
Doc2a	0.0456529	7.5218	Map3k12	0.0125793	4.31232					Cdc23	0.0226551	-3.8538	Stk16	0.0243396	-4.1405	Ckap2l	0.0407029	-13.0944
Hpse	0.00015555	7.51215	Itgb1	0.000336438	4.30457					Degs1	0.0259982	-3.89593	D730005E14Rik	0.0419735	-4.21392	Crb3	0.0464581	-13.3953
Tmem131	6.3033e-14	7.5057	Slc2a6	0.0356681	4.26419					Oasl2	0.030061	-3.90138	Oard1	0.0120363	-4.21652	Cyp39a1	0.0196354	-13.3979
Cyp27a1	0.00890721	7.48479	Slfn10-ps	0.0266446	4.22674					Fam103a1	0.0162248	-3.90227	Rdx	0.00211231	-4.21904	Mesdc1	0.0210041	-14.0542
2610020H08Rik	0.0290838	7.48147	Spata6	0.0022327	4.20056					Ccpg1	0.0112106	-3.91567	Exosc3	0.0314603	-4.24136	Ccdc85b	0.0486884	-14.3269
Prkcsh	0.00786368	7.43606	Pim1	0.0123134	4.18562					Sarnp	0.0427977	-3.92459	Mrpl16	0.0229603	-4.27122	Ccdc112	0.0367668	-14.4927
Eppk1	0.0242062	7.42348	Slc9a1	0.00373906	4.16166					Stard5	0.0226433	-3.93475	Stoml2	0.0376689	-4.27724	Psmg4	0.0146793	-14.6377
Ndc1	0.00191231	7.38643	Fam105a	0.0107571	4.1605					Jade2	0.0311583	-3.95621	Gbp6	0.0400789	-4.39892	Yaf2	0.0167535	-14.7548
Optn	0.00551082	7.31111	Gm16982	0.029367	4.15589					Dync1li2	0.00454329	-3.96331	Tsc22d3	0.000235804	-4.43366	Dqx1	0.0407212	-14.9937
Sqle	0.000824217	7.29622	Ccnd3	0.0156473	4.1516					Snhg12	0.0183098	-3.97118	Edaradd	0.0203397	-4.49177	Slc6a20b	0.0329697	-15.1518
Pidd1	0.0116813	7.27514	Sqle	0.00374414	4.14851					Gatad1	0.029551	-3.97606	D1Ertd622e	0.0436687	-4.51685	Mccc2	0.0122092	-15.3155
Atxn10	0.00307121	7.2085	Smim10l1	0.0359946	4.12359					Pmm2	0.0484558	-3.97676	Hibadh	0.0385599	-4.54105	Gss	0.0349159	-15.4214
Fes	0.00452827	7.18924	Plxnb2	0.00366274	4.08316					H2-Q5	0.018372	-3.9835	Pgls	0.0290703	-4.55154	Gm12942	0.0269138	-15.457
Gyg	6.67008e-05	7.10562	Naip5	0.0272828	4.05622					Phc2	0.0124164	-4.00391	Pgm2l1	0.0251373	-4.62613	Mrpl2	0.0139855	-15.9075
Hmces	4.80161e-05	7.05124	Elovl1	0.00958404	4.05373					Ing5	0.0134785	-4.04821	Adgre5	2.26989e-07	-4.64775	Dnajc17	0.0260496	-16.1014
Mbd4	2.56789e-06	7.02112	Ehd3	0.0246115	4.0482					Irgm2	0.0170542	-4.06176	Pgap1	5.55681e-07	-4.65209	Slc16a13	0.047729	-16.2115
Ssbp3	0.00176157	7.00953	Kif23	0.0194059	4.0226					Crbn	0.0119766	-4.06318	Chmp3	0.00816131	-4.65934	S100a13	0.0247183	-16.217
Plekha5	0.0263289	7.00922	Gla	0.0189023	3.97557					Man1a	1.46125e-05	-4.08023	Tigd2	0.0124935	-4.81147	Fam234a	0.00947602	-16.2411
Gnpda1	0.0163782	6.99813	Cnot11	0.00214299	3.96315					Ifnar1	0.00085234	-4.08783	Ric8a	0.00237545	-4.82184	Mipol1	0.0225589	-16.7648
Zfp64	0.0297142	6.96859	Nek6	0.0482065	3.95898					H2-K2	0.0345683	-4.10899	AI467606	0.0191819	-4.86614	Gdpd3	0.0431043	-17.0213
Msh5	0.0280308	6.9434	Exosc4	0.0266931	3.92697					H2-Ke6	0.0185517	-4.11481	Timm8a1	0.0301991	-5.03261	F420014N23Rik	0.0399516	-17.0679
Txn2	0.0198584	6.93415	Neil1	0.0142066	3.88036					Zdhhc17	0.00119991	-4.13083	Gmpr2	0.0112878	-5.07688	E130311K13Rik	0.041214	-17.0851
Rfxank	0.00292767	6.91099	Casc5	0.00324649	3.8687					Pisd-ps2	0.0430554	-4.13788	Sdhd	0.0252955	-5.1302	D5Ertd605e	0.0453158	-17.5018
Wdfy1	0.000292487	6.79199	Mns1	0.0480044	3.85507					Tagln2	0.00788744	-4.14792	Ddx27	0.015246	-5.22403	Dnajc25	0.0139861	-17.5605
Thoc6	0.00920414	6.76433	Phf7	0.0389376	3.8453					Itm2b	9.13029e-05	-4.16032	Pcid2	0.0184362	-5.24663	Dock4	0.0175112	-17.7213
Vopp1	0.0304054	6.73999	Akap2	0.000131901	3.81677					St3gal1	3.92345e-05	-4.16169	Tuba4a	0.00185167	-5.26254	Pop7	0.0341651	-17.9982
Ada	6.38986e-05	6.73333	Ezh2	0.00125363	3.79757					Rnf2	0.0109966	-4.20199	Ccdc163	0.0450446	-5.28465	Ston2	0.0473778	-18.14
Gsn	0.000108839	6.72762	Usp30	0.0212627	3.79467					Prkx	0.0420169	-4.24767	Slc2a3	0.0166664	-5.39102	Catsperg1	0.0254174	-18.2209
Mns1	0.00965234	6.72629	Fosb	2.35333e-05	3.78415					Dnah8	0.00948136	-4.25483	Ndufs3	0.0308522	-5.43733	Cyp4f17	0.0183525	-18.3036
Apex2	0.0164849	6.72103	Ahcy	0.0381809	3.76917					Pdlim5	0.0157348	-4.25711	Snip1	0.0258329	-5.57896	Sft2d3	0.00915024	-18.4085
Parp8	1.78409e-06	6.69667	Stac2	0.00565351	3.75811					Tpd52l2	0.0423281	-4.27643	Mmadhc	0.00965973	-5.58006	Tomm40l	0.0133684	-18.4566
Pole	0.000606446	6.641	Bscl2	0.0486507	3.70349					Specc1l	0.00217604	-4.28251	Rpl7l1	0.0251512	-5.61856	Nat6	0.0145078	-19.2378
Med12l	0.0232879	6.63675	Txnrd2	0.0206864	3.66076					Ms4a6c	0.00512522	-4.30823	Zbtb10	0.0114106	-5.71169	Bend3	0.00572829	-19.3967
Btnl2	0.00189725	6.63109	Tkt	0.00266487	3.64667					Eif2s3y	0.000257556	-4.31867	Tvp23b	0.0214631	-5.77017	Hsd3b2	0.040284	-19.441
Rgs1	0.000487066	6.57848	Ctsd	0.00100246	3.6361					Gm4070	1.1276e-09	-4.36529	Trps1	0.0228809	-5.7727	Rfng	0.0146101	-19.4905
Mtmr14	4.15822e-07	6.47829	Lmnb1	0.0304766	3.6249					Cytip	2.14128e-05	-4.37629	Rgl1	0.0035812	-5.95886	Msto1	0.0203074	-19.5725
Adam9	0.000889564	6.40968	Exoc8	0.0458291	3.6188					Ly6d	0.000676319	-4.38007	Zcchc24	0.0496015	-5.96164	Fras1	0.0204078	-19.6831
Stau2	0.00315796	6.39547	Lrrc16a	0.00651163	3.61075					Map3k1	1.18573e-06	-4.39855	Rnf7	0.0137169	-6.1435	Ano4	0.0382416	-19.7454
Lig1	1.54716e-05	6.33558	Hirip3	0.0249716	3.60989					Mfsd4a	0.00756115	-4.40284	Arfrp1	0.0101626	-6.17127	Gan	0.0134209	-21.3213
Helq	4.95456e-05	6.33037	Cpeb2	0.00921487	3.60243					Sun1	0.0138116	-4.4059	Polr1c	0.037873	-6.21688	Oxld1	0.0258426	-21.6772
Smpd2	0.0486525	6.31125	Mxd4	0.0308427	3.57814					Gimap4	3.42999e-06	-4.43027	Smurf1	0.0224847	-6.2851	Vcpkmt	0.0280695	-22.1429
Rnf121	0.0174918	6.28674	Traf1	0.00442836	3.56983					Cacna1e	0.00315652	-4.43563	Cmpk2	0.0487853	-6.30474	Alkbh4	0.0162819	-22.2708
Ccnd3	0.00317886	6.27479	Cln3	0.0069553	3.55277					Jun	0.000293107	-4.45517	Socs5	0.0247673	-6.32465	Ttc23	0.0247635	-22.4973
Rpap3	0.00872001	6.25095	Lifr	0.00419914	3.54696					Il10ra	0.00449047	-4.45756	Zfp511	0.0474062	-6.43225	Ostn	0.0488119	-22.7251
Bach2os	0.00390374	6.1845	Ankmy2	0.00937616	3.53361					Nsun4	0.0279266	-4.47249	Rabac1	0.0153702	-6.55414	Zfp296	0.00638835	-22.9903
Rev1	6.14088e-05	6.18101	Pcgf6	0.0425049	3.50404					Ostm1	0.0124312	-4.47435	Rps6ka5	0.0160232	-6.61572	Gm561	0.0108923	-23.0712
Ctnnal1	0.0298619	6.09766	Eya1	0.0391863	3.4883					Ndfip1	0.0230411	-4.48727	Dmap1	0.0473592	-6.87973	Slc12a5	0.0209307	-23.6136
Lrrc56	0.0262757	6.08756	Slc20a2	0.0154826	3.46827					Rnasek	0.0155979	-4.48808	Spty2d1	0.0181535	-6.93329	Mypop	0.0173719	-24.9429
Cecr2	3.10999e-07	6.04587	Hells	0.0197634	3.45458					Eif4e2	0.00558951	-4.50733	Klf4	0.0441311	-7.02217	Mex3d	0.0113777	-24.9547
Gm4737	0.0329776	5.94413	Abcc10	0.037718	3.38717					Bcl10	0.00875046	-4.5112	Slc39a13	0.0295491	-7.06842	Slc25a18	0.0116185	-24.955
Sirt3	0.0365255	5.9108	Pot1b	0.00836737	3.38023					Fxyd5	0.00919227	-4.51975	Fam120c	0.0110105	-7.08001	Speer1	0.0254859	-24.9836
Tex9	5.75975e-06	5.86769	Arhgef12	0.000215601	3.34641					Lmo2	0.00033041	-4.52581	Cirbp	0.0187011	-7.11916	Gpr4	0.0320079	-25.0115
Cdca7	0.00496587	5.8145	Cdk10	0.0458259	3.32361					Ldah	0.0192331	-4.53187	Pex6	0.0273016	-7.19509	Adat3	0.0220714	-25.5822
Ezh2	0.000163759	5.80818	Tmem131	1.21911e-06	3.30399					Calhm2	0.00224561	-4.53717	Gar1	0.0147539	-7.2816	A930041C12Rik	0.0154738	-25.677
Abi3	3.46729e-06	5.79873	Bhlhe40	0.00706317	3.29422					Slc38a10	0.0225384	-4.53968	Tut1	0.017355	-7.46895	Sorbs2os	0.0224666	-25.9469
Rapgef5	0.0149734	5.78738	Akap5	0.0176351	3.28726					Myl12a	0.00960051	-4.54303	Fam210b	0.026789	-7.48469	Ldlrad4	0.0146195	-26.1547
Bcl7a	0.000399612	5.78076	Klf7	0.00779075	3.2811					D1Ertd622e	0.0357246	-4.57832	Mrpl44	0.0284922	-7.83434	Nudt2	0.0345576	-26.2836
Slc43a3	0.0220883	5.75128	Rsrc1	0.0123831	3.26648					Ccdc9	0.0345553	-4.60362	Gcc1	0.0385007	-7.86424	Msra	0.00719839	-26.7577
Ccdc134	0.00397841	5.72153	Ccnd2	0.000976928	3.25933					Slc29a3	0.0160488	-4.63091	Ttc4	0.0166529	-8.04955	Itpkc	0.0109053	-26.8177
Slc12a2	0.00232237	5.70191	Dap	0.0313589	3.23725					Gdap10	0.0159688	-4.63872	Cnn3	0.00134419	-8.08948	Dtwd1	0.0194235	-26.9815
Mcm3	0.00103189	5.69793	Dusp16	0.049582	3.2298					Capg	0.00123959	-4.6558	Trmt61a	0.0427012	-8.17109	Hif3a	0.00314126	-28.359
Il18bp	0.00239729	5.67716	Phf6	0.00374053	3.18848					Ccdc127	0.0363466	-4.67096	Pdcd2l	0.0445647	-8.25441	Adora2a	0.0146638	-28.5028
Fbxw7	1.74583e-05	5.64806	Etv6	0.00358728	3.13595					Gm614	0.0455124	-4.67872	Ctps2	0.00074192	-8.3514	Zfp786	0.0303992	-29.1287
Fut8	0.00641943	5.5798	Mx1	0.00266031	3.12441					Ddx58	0.000204506	-4.70676	Xpnpep3	0.00767599	-8.42267	Fah	0.00963147	-30.3544
Rtn4ip1	0.00371084	5.55577	Shank1	0.00302181	3.11435					Insr	0.00114328	-4.7271	Ssbp2	0.0434523	-8.7215	Fbxl19	0.0117262	-30.4449
Asrgl1	0.00654915	5.54279	Map2k5	0.0096975	3.10116					Myo9a	0.0144714	-4.74515	Chrac1	0.0452032	-8.74803	Zpbp	0.0138294	-30.6057
Rasal1	0.0125355	5.54099	Ttll4	0.0295277	3.09391					Tiparp	0.0323996	-4.7485	Lmo4	0.0316231	-8.74905	Dnajc12	0.0167	-30.7163
Atxn7l1	5.76561e-08	5.52366	Cdc25b	0.00446057	3.08041					Kdm7a	2.49074e-06	-4.74876	Dclk2	0.0313858	-8.9871	Dctpp1	0.00959674	-31.5757
Lpp	4.73501e-10	5.49167	Ccdc134	0.0449014	3.07495					Gimap7	0.0063104	-4.75265	Pdik1l	0.0147477	-8.9895	Fam89a	0.0158198	-32.3802
Col27a1	0.016104	5.46654	Srp68	0.00232477	3.03847					Nkiras1	0.0344363	-4.75981	Per2	0.0441421	-9.05916	Zfp939	0.0133324	-33.6295
Rhbdd3	0.0251811	5.45038	Ints12	0.0248675	3.02601					Mkrn2	0.0118387	-4.77465	Pdlim1	0.0465587	-9.13563	Smim11	0.00280595	-35.0993
Rasgrp4	0.0295192	5.44993	Dbi	0.0433189	2.98641					Pgls	0.0311108	-4.77876	Rccd1	0.0497843	-9.21526	Lipt1	0.0101147	-35.5581
Gm15787	0.0364692	5.42518	Wdr46	0.0468358	2.95825					Tfam	0.00422082	-4.78337	Ldoc1l	0.0189979	-9.37638	Hspa1a	0.00220889	-37.5176
Crip1	2.61202e-07	5.42075	Pitpnm2	0.00715623	2.9452					Foxo3	0.0294843	-4.78681	Pip4k2c	0.00346047	-9.38161	Gna12	0.004952	-46.3363
Rmrp	0.0434443	5.41908	Ada	0.0114877	2.94416					Atad3a	0.0477902	-4.78998	Eif1b	0.0279083	-9.61397	Fam212b	0.0038908	-52.3544
Kcnrg	0.0155308	5.37907	Sgta	0.0307984	2.92061					Mndal	7.27477e-08	-4.80029	Wbp1	0.0346258	-9.75967	Immp2l	0.00197668	-54.2125
Uprt	0.00517128	5.36998	Arl14ep	0.0377623	2.89122					Ilvbl	0.0436508	-4.81397	Vangl2	0.0476422	-9.92369	Ptdss2	0.0024725	-54.7808
Alms1	0.0432481	5.35638	Agap2	0.0132413	2.85578					Gimap5	0.0222421	-4.81646	Mipep	0.0341619	-9.92658	Cyp2t4	0.0024637	-55.7937
Prc1	0.0282941	5.35574	Parp8	0.000836884	2.83873					Nop10	0.0359462	-4.81914	Rnf144a	0.000220846	-10.0358	Gm11423	0.00393651	-58.378
Pde4a	0.00403828	5.28174	BC003331	0.00618123	2.83486					Pcmtd2	0.0462623	-4.83434	Akap12	0.00355379	-10.0778	2210406O10Rik	0.00212788	-72.9613
Mir3473a	0.0379013	5.2807	Gm20594	9.79253e-26	2.83314					Gprasp1	0.00680041	-4.85358	Vps72	0.0347904	-10.2952	Tmem97	0.000674666	-85.657
Urm1	0.034457	5.25325	Isoc1	0.0181797	2.83156					Fam126a	0.0396102	-4.86624	Polr3d	0.0367606	-10.3383
Tipin	0.00416762	5.23902	Erp44	0.000475885	2.82983					H2-T22	0.0128469	-4.90033	Kif1bp	0.0219871	-10.6293
Amz2	0.00193773	5.22111	Rnf157	0.00416501	2.81918					Gnpnat1	0.0463641	-4.90324	Nid1	0.023558	-10.7561
Mcm2	0.000235044	5.21926	Pole	0.038418	2.81776					Sumf1	0.00561354	-4.90731	Tnik	0.0452105	-10.7985
Bscl2	0.0149359	5.2161	Sp140	2.49898e-05	2.81158					Sep_11	6.32813e-05	-4.94488	Ubl4a	0.00644559	-10.945
Gm684	0.00669955	5.19355	Usp42	0.0132994	2.8094					Csnk1g3	7.69941e-05	-5.00849	Tor1b	0.0196831	-11.0972
Pcyt2	0.0310685	5.14228	Dstn	0.0486656	2.80254					Fcmr	3.2528e-08	-5.0154	Ldlr	0.0114604	-11.2402
Gm16023	0.0375127	5.11485	Rab30	0.00180534	2.78953					Tcp11l2	0.00750799	-5.02105	Accs	0.0498456	-11.3315
Cdca2	0.0454271	5.0702	Kctd2	0.0169555	2.78005					Gm20300	0.033142	-5.02802	Dtd2	0.0464579	-11.471
Natd1	0.000557403	5.06898	Pip5k1c	0.00316509	2.77346					Zfyve16	0.017967	-5.04768	Prpsap1	0.00426612	-11.6577
Noct	0.0155981	5.04072	St8sia6	0.0215036	2.76776					B3gnt5	9.61721e-06	-5.07905	Gm19522	0.0395142	-11.6753
Suv39h2	0.0442974	5.03689	Cyfip1	0.00903784	2.7414					Ifi205	0.0490244	-5.08517	Fam160a2	0.010772	-11.7281
Tmem181c-ps	0.0455536	4.9477	Sugp2	0.0206823	2.73619					Prps1	0.0470762	-5.10353	Mir17hg	0.0461934	-11.8295
Nbeal2	0.00167522	4.93988	Zbtb38	0.00256674	2.69871					Arfrp1	0.0176699	-5.10808	Rbsn	0.0211767	-11.9121
Skp2	0.0101619	4.93308	Tnfrsf1b	0.0186253	2.68766					Notch2	3.78307e-06	-5.1254	Mcee	0.0464188	-12.0493
Gm15760	0.0497215	4.86915	Zfp512	0.0221228	2.67534					Mrpl37	0.0477551	-5.13485	Hsd17b4	0.0144323	-12.0544
Bcl6	8.32848e-09	4.85671	Syne1	0.000518101	2.66954					Hspe1	0.0312853	-5.13914	L2hgdh	0.0162619	-12.3644
Wdr83	0.0288797	4.8441	Mcm6	0.0130504	2.62783					Manf	0.0311485	-5.14589	Atraid	0.0386037	-12.7957
Suv420h2	0.0374072	4.84097	Tcirg1	0.00400824	2.62494					Irgq	0.00189924	-5.15892	Zfp296	0.0259913	-12.935
Atad5	8.9201e-05	4.82863	Med15	0.00148755	2.62328					Setd1b	0.003262	-5.16078	Piga	0.0269862	-12.9971
Timeless	0.0155892	4.82797	Clic4	0.00235917	2.61786					Mios	0.0412427	-5.16447	Lef1	0.0245981	-13.0922
Pim1	0.0196613	4.82791	Eml5	0.00578403	2.59341					Oas2	0.0201431	-5.16783	Uqcr11	0.0390334	-13.9088
Psat1	0.00781954	4.82555	Clip1	0.004479	2.57843					Bmi1	0.0141751	-5.17322	Tmem55a	0.0405807	-14.1622
Mcm5	0.000661744	4.81087	Casz1	0.017673	2.56583					Rnf185	0.044657	-5.19195	Tnfrsf22	0.0347547	-14.2161
Rnf157	0.000266151	4.78145	Dctn3	0.0418607	2.56518					St14	0.0427837	-5.19706	Zfp229	0.0488234	-14.7751
Tmbim1	0.0395817	4.73907	Ncbp2	0.0409941	2.55807					Mat2b	0.0121519	-5.20301	Mfsd5	0.0191408	-15.1177
Zbtb38	7.12052e-05	4.72854	C130026I21Rik	0.00489042	2.55478					Ptdss1	0.0404012	-5.22211	Nif3l1	0.0424379	-15.257
Cdkl3	0.0384243	4.72771	Arel1	0.0009786	2.54223					Ceacam1	0.000900512	-5.23169	Xrcc6	0.0141736	-15.5566
Slc7a6	0.00952601	4.69231	Cd44	0.00168501	2.52819					Alg5	0.0471967	-5.26594	Spryd3	0.0435489	-15.7777
Scimp	0.0333807	4.69147	Mlxip	0.000511044	2.50062					Prkce	0.00256388	-5.27497	Nat6	0.0372189	-15.8441
Iqcc	0.0339961	4.64577	Pik3c2b	0.000573992	2.4922					Stx17	0.0140099	-5.277	BC002163	0.0263411	-15.9976
Bcl2a1d	0.0434542	4.64207	Egr1	0.000239426	2.47904					Trmu	0.0464959	-5.27724	Cul9	0.0384629	-16.027
Slc39a6	0.0225207	4.62972	Txn1	0.0261642	2.45882					Wdr77	0.0236864	-5.28654	Ovgp1	0.0280883	-16.1213
Cog4	0.00222283	4.62025	Fbxw7	0.00511303	2.45731					H2-Q6	0.00250876	-5.28723	Ctbp2	0.0426446	-16.5127
Slc15a2	0.00277732	4.56385	Siah1a	0.0329763	2.44804					Amfr	0.00976125	-5.29544	Bloc1s4	0.0319106	-16.5866
BC035044	0.00171486	4.55347	Tex9	0.00745363	2.44709					Tigd2	0.0169635	-5.30008	Cdc42ep3	0.0382386	-16.7333
Eya1	0.0176674	4.52688	Tmem134	0.0225468	2.4428					Dusp7	0.00610794	-5.3107	Ago4	0.0250678	-16.9582
Ehd3	0.0217832	4.52002	Rapgef2	0.0192059	2.44123					Ifit3b	0.0437	-5.3209	Gm15408	0.0328314	-17.0626
Ncapd2	0.00545717	4.51855	Apaf1	0.0163703	2.44034					Lrrc8a	0.00775731	-5.33682	Zfp395	0.0269924	-17.3508
Lpar2	0.016292	4.51174	Ercc6l2	0.0106934	2.43172					Hibadh	0.0333128	-5.34198	Abcc5	0.0291186	-17.9315
4833439L19Rik	0.000405754	4.48141	Atp5sl	0.0228352	2.42202					Asb3	0.0468095	-5.35309	St6galnac3	0.0174489	-17.9531
Lpin2	1.29679e-06	4.46577	Mbtps2	0.0445528	2.41846					Cmtm7	0.0232648	-5.3717	Slc2a9	0.0362544	-18.3629
Emid1	0.000118424	4.4497	Igf2r	0.0238697	2.41458					Ifi203	1.73186e-08	-5.37637	Yrdc	0.00841811	-18.751
1190002N15Rik	0.0443536	4.39403	Lck	0.0306756	2.38374					Sesn1	0.00016578	-5.39113	Stx11	0.0464949	-18.8648
Rfc1	2.71492e-09	4.37089	Fkbp1a	0.00873674	2.37855					Nfkb2	0.0138128	-5.3981	Mettl7a1	0.023786	-19.3694
Mtx1	0.0490998	4.32818	Prkaa1	0.0128772	2.37262					Zfp456	0.0210331	-5.42277	Ormdl3	0.0154052	-19.7412
Txn1	0.00180581	4.31767	Mettl17	0.0432126	2.37056					Acadl	0.0199607	-5.42308	Dohh	0.0215336	-19.856
Kctd1	0.0143231	4.31366	Gsap	0.0317464	2.36363					Irf1	0.000412987	-5.42841	Zfp446	0.030184	-20.1197
Ncapg2	0.0283683	4.30732	Clasp2	0.0045832	2.35779					Atg12	0.0342511	-5.43966	Hcrtr2	0.0467028	-20.1939
Nxpe2	0.000100567	4.29221	Igbp1	0.0419587	2.35588					B3gnt8	0.0294626	-5.45103	Fam234b	0.036368	-20.2276
Map1s	0.0487842	4.28099	Usp19	0.0124826	2.35351					Tbc1d25	0.0446026	-5.4625	Uros	0.0255418	-20.932
E130309D02Rik	0.0149465	4.25923	Fyn	0.00777126	2.35166					Itga6	0.0231402	-5.47851	Bhlhb9	0.0218019	-21.0658
Syne1	1.26845e-05	4.20661	Mbd4	0.00906031	2.3438					Agl	0.0374238	-5.49944	Zdhhc8	0.0145293	-21.7131
Gapdh	0.00304965	4.18463	Fbxo33	0.048223	2.32851					Med17	0.013319	-5.50242	Impdh1	0.026734	-21.7313
Mcm6	0.000367065	4.14364	Timm44	0.0446977	2.32314					Atxn3	0.00443919	-5.50365	Smad1	0.0302915	-22.3319
Clec12a	0.0134798	4.1416	Dzip3	0.0282691	2.29324					Tuba4a	0.00527441	-5.51377	Pyurf	0.0448744	-22.6659
Pqlc3	0.00149713	4.1188	Heatr3	0.0464524	2.29212					Tet2	0.000903312	-5.53334	Kcnb1	0.00821866	-22.8555
Apobec1	4.18165e-06	4.11284	Pign	0.0111454	2.27357					Gpn1	0.0394832	-5.5519	Afap1	0.0377415	-22.8661
Glrx3	0.0121719	4.10733	Dync2h1	0.0232635	2.25938					Prdm9	0.0189245	-5.57186	Slc4a11	0.0420558	-23.0034
Srgap2	0.00926092	4.1067	Nsmaf	0.00145738	2.25838					Rsu1	0.025838	-5.57727	Snora3	0.0424207	-23.0145
Dync1i2	0.0026578	4.1066	Pld4	0.00572068	2.25732					Hook1	0.0468818	-5.6317	A230072E10Rik	0.0494768	-23.3138
Sfxn1	0.00674973	4.10507	Srek1	0.00158798	2.23932					Appl2	0.0324809	-5.63801	Zfp78	0.0389337	-23.5808
Depdc5	2.22818e-06	4.1025	Ccr6	0.00649437	2.23867					Nsmce1	0.0386763	-5.66262	Nova1	0.046152	-23.6261
Rufy3	0.000236946	4.06955	Ly75	0.0174071	2.23846					Ndst1	0.00147658	-5.67937	D430041D05Rik	0.0416164	-23.6305
Wdr4	0.021669	4.06716	Vps33b	0.0161036	2.2354					Rabac1	0.0105841	-5.68674	Chd3os	0.0398084	-24.0591
Tmx4	0.0191882	4.06621	Asxl1	0.007951	2.22733					Tmppe	0.016959	-5.69232	Nat9	0.0208758	-24.3941
Pip5k1c	0.000121268	4.03337	Ciz1	0.00625568	2.225					Klhl12	0.0252362	-5.71653	Lipt1	0.0419879	-24.7171
Ttc7b	0.0353571	4.00998	Gm6548	0.0208266	2.21483					Zyx	0.0255737	-5.73777	E130112N10Rik	0.0303917	-25.0398
Ell2	0.000184555	4.00839	Lcor	0.0105436	2.21347					Pdcl	0.0192835	-5.76982	Fam89b	0.0437745	-25.1706
Snrpa	0.00869492	3.99687	Gnptab	0.0025539	2.20636					Prdx5	0.0277245	-5.7818	Capn5	0.00352893	-25.4157
Plekho1	2.30139e-06	3.99452	Zfp410	0.0305857	2.20504					Zfp110	0.00572001	-5.80844	Ngfrap1	0.0353536	-25.7219
B3galt2	0.0282354	3.98984	Appbp2	0.0175675	2.19069					Fgr	0.0216463	-5.81338	Zfp467	0.0346025	-25.7903
Dut	0.0113799	3.98943	Tmem248	0.0385693	2.18417					Ndrg3	0.0368991	-5.83344	Rab6b	0.0331906	-26.7601
Babam1	0.0241797	3.97946	Gm44505	0.0466564	2.1654					Gemin7	0.0392738	-5.85809	Eln	0.0347896	-27.1375
Zbtb20	4.6554e-06	3.97528	Gm21948	0.00939171	2.15353					Cmtm6	0.00920759	-5.87864	Mast1	0.0101548	-27.1991
Slc20a2	0.0107011	3.95918	Fmnl3	0.0017595	2.15238					Lrrfip2	0.0352492	-5.89062	Immp2l	0.0182137	-27.2941
Pcgf3	0.0270057	3.9579	Zfp280b	0.0493891	2.13342					Ndufa9	0.0211346	-5.90004	4921525O09Rik	0.0427031	-27.3198
Erp44	2.25416e-05	3.94413	Ell2	0.0271192	2.12782					Zfp266	0.0113366	-5.93284	Fam114a1	0.0153039	-27.3858
Fancm	1.7718e-05	3.93018	Msh6	0.0128341	2.12142					Slc36a1	0.0492677	-5.96112	Nacad	0.029535	-27.7215
Hmgn5	0.000568481	3.92599	Mgat4a	0.00330139	2.11249					Caml	0.0280119	-5.98878	Acy1	0.0336436	-28.078
Gm5088	0.00491579	3.90547	Zfp426	0.0477261	2.10841					Entpd5	0.00193393	-6.01064	Ngrn	0.0186403	-28.3388
Dtymk	0.0094434	3.90241	Sema4b	0.014402	2.10065					Pdia4	0.00174561	-6.09785	Ager	0.0345594	-28.995
Mnat1	0.0494787	3.89451	Atxn7l1	0.00823367	2.09839					Orai3	0.00856392	-6.12869	Eps8	0.0287638	-29.0477
Dck	0.000268035	3.86681	Nlrc5	0.00307934	2.09062					Polrmt	0.0331735	-6.15685	Zfp189	0.00959397	-29.5483
Mms22l	0.0373766	3.86478	Abi3	0.0160862	2.08727					Zfp831	0.00016907	-6.16803	Mir7094-2	0.0315255	-29.9739
C2cd2l	0.00135022	3.83924	Tubgcp5	0.0451962	2.0864					Nfkbid	0.0179507	-6.23842	Slco5a1	0.0169453	-30.5276
Mtf2	7.26536e-06	3.8246	Rasa2	0.00686177	2.08073					Lfng	0.0451045	-6.2799	6430550D23Rik	0.0462383	-31.462
Zfp710	0.00264068	3.79957	Nxpe2	0.0305334	2.07805					Slc30a1	0.0262272	-6.3441	Klhl22	0.0254725	-31.5314
Anapc7	0.0347253	3.77189	Sypl	0.00139453	2.07112					Wdr20	0.0470868	-6.36083	Fbxo47	0.0269584	-31.5675
Top1	2.72278e-06	3.76514	Ss18l1	0.0440479	2.06949					Nnt	0.0217225	-6.37477	1810055G02Rik	0.0386112	-33.3917
Casz1	0.00187325	3.76244	Extl3	0.0435556	2.06721					Shisa5	2.01592e-11	-6.41754	Faah	0.00965605	-33.7829
Dbi	0.0250392	3.75957	Apoe	0.0467397	2.06711					Zbtb48	0.0435125	-6.44565	D2Wsu81e	0.0210673	-34.1036
Synj2	0.0477578	3.74274	B4galt1	0.0123541	2.06489					Stk16	0.0129331	-6.45348	Maml3	0.00869714	-34.3292
Spns3	0.0445355	3.7375	Sbno2	0.0483931	2.05768					Pus3	0.0190632	-6.4617	Gm7120	0.0188032	-35.5233
Wdhd1	4.56288e-05	3.72796	Slamf1	0.00453931	2.05556					Gbp3	0.0127105	-6.47058	Plekhg3	0.0183599	-35.8112
Fam78a	0.0269333	3.72566	Rufy3	0.047633	2.0389					Tspan2	0.0232171	-6.54522	Ptpn14	0.0190884	-37.2195
Rltpr	0.00515716	3.72173	Mapre2	0.0170648	2.03602					Grap2	0.000188891	-6.55119	Wls	0.019077	-38.4758
Gltscr1	6.7853e-07	3.71777	Tmem59	0.0317543	2.02692					Dvl2	0.0346414	-6.55661	Qsox2	0.00808632	-39.0643
Cdk2	0.00603088	3.6989	Bmp2k	0.000910696	2.02034					Plcxd2	0.0366709	-6.57136	Klhl36	0.0159778	-39.5529
Dhx40	0.00181458	3.69497	Plbd1	0.0408368	2.01166					Entpd4	0.0130099	-6.57149	Rhob	0.00790563	-40.287
Ankrd26	0.00289106	3.68103	Rhoh	0.0127727	2.01078					BC094916	0.00829963	-6.59521	Med11	0.0114737	-41.7829
Ulk1	0.00442259	3.67374	Parg	0.0218373	2.00557					Tlr7	0.00427896	-6.60586	Sssca1	0.01854	-43.3683
Cpsf3l	0.0232525	3.66138	Icam1	0.0395466	1.97961					Rb1	0.000185474	-6.62626	Agpat9	0.0124655	-43.9949
Pank1	0.0210639	3.64761	Dck	0.0432981	1.96794					Gbp10	0.0496457	-6.67292	2810408A11Rik	0.015916	-44.3105
Phf6	0.00183931	3.64688	Herc3	0.0175455	1.95912					Pgm2	0.0418735	-6.67835	Guca1b	0.0127451	-49.9152
Alg8	0.0182627	3.63921	Apobec1	0.0190686	1.94847					Ebna1bp2	0.0193241	-6.67941	Tmem97	0.00855228	-50.5824
Gm12070	0.00282575	3.63114	Myo1g	0.00170072	1.94466					Fto	0.0248008	-6.69551	A930041C12Rik	0.0102178	-53.3822
Tacc3	0.00594267	3.62811	Lpxn	0.0296259	1.93939					Tmem108	0.033957	-6.74351	Hopx	0.00865035	-54.1034
Ap3s2	0.0449431	3.62373	Stx16	0.0199232	1.93643					Arsk	0.0353203	-6.74549	Hspa1b	0.00737791	-54.7452
Morf4l1-ps1	0.00120688	3.62356	Samsn1	0.0174237	1.93303					Jmy	0.0176297	-6.74616	Naa38	0.00793348	-61.5421
Agpat4	0.0314375	3.61926	Hmgb2	0.036653	1.92374					Pydc4	0.000662281	-6.77278	Ddx25	0.00660932	-68.6185
Slx4	0.00047962	3.61214	Zeb2	0.0101878	1.91316					Slfn2	0.00848988	-6.79747	Hspa1a	0.00362181	-77.5719
Pitpnc1	0.00278379	3.6051	Manea	0.032978	1.91195					Rttn	0.00846266	-6.82979	Kctd14	0.00262559	-86.724
Mon1b	0.00243601	3.59734	Pdcd6ip	0.00813785	1.91189					Mitd1	0.0128215	-6.84589	Mgme1	0.00275426	-93.537
Abca3	0.00233354	3.58818	Capzb	0.00913354	1.91072					Mast1	0.0321169	-6.87104	Acp6	0.00147209	-133.795
Arhgap11a	9.37496e-05	3.58473	Mbnl2	0.0251905	1.90397					Snora33	0.0308428	-6.87256
Akt1	0.00537276	3.57851	Map4k4	0.00303305	1.90098					Mib1	0.0381021	-6.87777
Rgp1	0.00255302	3.5621	Lax1	0.00905984	1.89922					Nsun3	0.0402838	-6.89614
Rhoh	1.14137e-05	3.55054	Baz2a	0.00233624	1.89639					Ide	0.00461789	-6.94173
Ehbp1l1	0.00189252	3.54924	Lpin2	0.0193429	1.89423					Otud7b	6.27902e-05	-6.94442
Plk4	0.0373404	3.53336	Sik3	0.0304531	1.89294					Gpr174	0.00137561	-6.94998
Isyna1	0.00774925	3.51613	Tpp2	0.0111166	1.88927					Nup37	0.04882	-6.98677
Gpr108	0.0027338	3.51272	Coro1b	0.0377043	1.88875					Sdf2l1	0.04676	-6.99855
Capzb	1.62725e-06	3.51088	Anp32b	0.0011588	1.8843					Arhgef3	7.24459e-06	-7.06051
Cacna1d	0.0394056	3.50791	Lars2	3.27034e-06	1.88323					Nr4a1	0.0485423	-7.09469
Klf7	0.010727	3.49924	Kdm6a	0.0120122	1.8821					Emp3	0.00134001	-7.11186
Prim1	0.0150317	3.49631	Wdhd1	0.0387483	1.87998					Wdyhv1	0.0418572	-7.16778
Gm16523	0.018762	3.48603	Acox3	0.0277656	1.86579					Map3k8	0.0175443	-7.20701
0610009O20Rik	0.0219917	3.47833	Top1	0.0178255	1.86559					Gm20257	0.0193426	-7.23217
Sars2	0.0394955	3.45258	Wdr3	0.032201	1.8647					Sfxn2	0.0320365	-7.23448
Dnmbp	0.00796273	3.4326	Zbtb20	0.0420573	1.86059					Glcci1	0.000542647	-7.26373
Egr1	3.70194e-05	3.42878	Mtf2	0.0194868	1.85649					Ivd	0.0397372	-7.40318
Zfp52	0.000976619	3.41873	Cic	0.021875	1.85218					Eif4ebp1	0.043801	-7.41283
Eif2ak3	0.000109542	3.41042	Arid3b	0.022979	1.83329					Pttg1ip	0.0241665	-7.42079
Nadk2	0.0306509	3.40846	Asap1	0.017935	1.81998					Ndufv1	0.0107747	-7.44776
Lta	0.000634438	3.39146	Fancm	0.0452945	1.81577					AU041133	0.0415101	-7.45141
Pola2	0.0185427	3.38865	Sec24a	0.0391204	1.80675					Fam134a	0.0205058	-7.45917
Anp32b	4.74816e-08	3.38562	Arl5a	0.0472076	1.80042					Esyt1	0.000294253	-7.49001
Tkt	0.00419703	3.38321	Rbm26	0.00901025	1.79351					Rab18	0.00518232	-7.49693
Mrpl57	0.0161647	3.38254	Slfn5	0.0197914	1.79163					Mpv17	0.0479095	-7.50524
E2f3	0.040634	3.36238	Cnbd2	0.0322286	1.79063					Tm7sf3	0.0498103	-7.50642
Cdc25b	0.00303775	3.36164	Slc25a19	0.0481898	1.7849					Slc37a3	0.0316023	-7.53036
Rfc4	0.0460293	3.34594	Tbrg3	0.0114577	1.78191					Bod1	0.0479066	-7.54923
Gart	0.0147706	3.34425	Dopey1	0.0358103	1.77459					Il9r	0.0479358	-7.56007
Scai	1.77381e-06	3.33815	Epb41l2	0.00834327	1.77402					Sucla2	0.0270299	-7.62494
Ccdc17	0.0364227	3.33718	Baz2b	0.000496417	1.75514					Ms4a4c	4.24868e-05	-7.63279
Ankmy2	0.020438	3.33572	Prrc2b	0.0152972	1.74328					Slfn8	1.30461e-05	-7.64465
Tmem14c	0.0436945	3.33294	Nktr	0.002437	1.74129					Arl1	0.0487518	-7.65531
Nrip1	0.0070384	3.32956	Rgs2	0.0101052	1.736					Ppa1	0.0253824	-7.66111
Ppp4r2	0.000206418	3.32469	Nxpe4	0.0473224	1.72392					Aars2	0.0425526	-7.67736
Mcm4	0.00679242	3.2993	Zc3h12d	0.043106	1.70438					Dstyk	0.016409	-7.69993
Rev3l	8.40308e-07	3.28474	Purb	0.0296036	1.6994					Fam174a	0.0321228	-7.70768
Bysl	0.044366	3.2819	Srrt	0.0478464	1.67708					Tmem194	0.0252311	-7.71999
Prep	0.0142738	3.27561	Lrrc58	0.0331161	1.67453					Zbtb18	0.00045079	-7.72409
Fgd6	0.000213113	3.26482	Uvrag	0.0158136	1.67441					Fbxl20	0.00914633	-7.7269
2210016F16Rik	0.0342058	3.25637	Pum1	0.0301039	1.67418					Phlpp1	0.00500083	-7.73002
Zfp850	0.0479562	3.24467	Suco	0.0196181	1.66635					Atg9a	0.0407564	-7.74364
Gcfc2	0.0263626	3.23884	M6pr	0.0357477	1.66596					Ap4b1	0.0156789	-7.76106
Apoe	0.00097527	3.23484	Gigyf2	0.0398888	1.66207					Ccdc125	0.0330056	-7.80762
Synrg	2.60011e-05	3.22287	Scai	0.0473456	1.65409					Vars2	0.0482418	-7.80865
Fdft1	0.0371186	3.20924	Huwe1	0.000449707	1.64133					Mboat7	0.0472557	-7.83409
Rpgrip1l	0.0459239	3.20593	Smc4	0.00528212	1.63425					Samd8	0.018896	-7.86065
Sep_09	0.00938674	3.197	Ifi30	0.0336004	1.63253					4930594C11Rik	0.0497625	-7.94275
Bptf	2.23072e-11	3.1875	Rn45s	5.81309e-08	1.63182					Focad	0.0463531	-7.96795
Pnpt1	0.00026444	3.18312	Arhgap25	0.00873475	1.63013					Tdrd7	0.0184997	-8.0732
Dph5	0.0326314	3.17812	Arhgef6	0.0229645	1.61759					Atxn7l2	0.0468505	-8.09056
H2afx	0.0048458	3.17764	Myo9b	0.0376963	1.61452					Smpdl3a	0.0146672	-8.10773
Gskip	0.039994	3.15425	Lrch1	0.0346939	1.61232					9430015G10Rik	0.0163482	-8.11262
Acaca	0.011195	3.14627	Gdi2	0.0175892	1.60191					Sla	0.000199097	-8.12988
Phf5a	0.00972135	3.13153	Inpp5d	0.0469583	1.60123					Prpf18	0.0320719	-8.18004
Cic	0.00211142	3.1079	Phtf2	0.0431632	1.60057					Cisd3	0.0377209	-8.19073
Rgs2	2.81692e-07	3.08403	Fnbp1	0.0125508	1.58871					Rbsn	0.020726	-8.20321
Rubcn	5.59151e-06	3.08207	Cep192	0.0393128	1.58399					Relb	0.0181393	-8.22055
Arel1	0.00015682	3.06764	Plekhm3	0.0433056	1.58131					Dmap1	0.0275489	-8.25073
Edem1	6.85072e-05	3.06634	Capns1	0.0375532	1.57594					Stk38l	0.0398222	-8.28217
Asap1	2.74082e-05	3.06445	Tor1aip1	0.0365622	1.57115					Zfp74	0.0184476	-8.30775
Pitpnm2	0.00524483	3.06205	Sema4d	0.0281087	1.57035					Sephs1	0.0398921	-8.33331
Slbp	0.00737136	3.06113	Tmf1	0.0445695	1.55729					5430416N02Rik	0.0267379	-8.34827
Rpap1	0.00851499	3.04926	Cfl1	0.0272194	1.55057					Kcnb1	0.0160995	-8.36333
Nxpe4	5.23551e-05	3.04914	Rpsa	0.0223036	1.53238					Nat2	0.0318664	-8.36714
Cited2	0.0207222	3.04871	Vps13a	0.0448217	1.52243					Rpain	0.0458322	-8.43381
Ralgds	0.0486945	3.03134	Npm1	0.0482084	1.50048					Gimap3	4.8343e-06	-8.5003
Fosb	0.00193541	3.01977	Pou2f2	0.033806	1.50033					Ubl4a	0.00339177	-8.51089
Polr1e	0.0452822	3.01953	Tug1	0.0439659	1.49607					Ptpn22	0.00706673	-8.52987
Pde12	0.0495361	3.01562	Il17ra	0.0370633	1.49205					Ier2	0.00822602	-8.57279
Ncoa1	0.000160783	3.01549	Laptm5	0.0286599	1.48971					Atg4b	0.00747143	-8.58316
D6Wsu163e	0.0149514	2.99185	Kmt2a	0.00225158	1.47501					P2ry10	0.00103871	-8.59901
Man2b1	1.6663e-05	2.98226	A630001G21Rik	0.0346986	1.45886					Gm5113	0.039028	-8.60287
Blmh	0.0052242	2.98194	Kcnq1ot1	0.0334157	1.45323					Ext1	0.0292896	-8.66375
Plbd2	0.0482439	2.97654	Eif3a	0.0119662	1.43791					Dgcr14	0.0395986	-8.6854
Psmc4	0.0106609	2.96571	Malat1	1.73118e-14	1.43735					Gm16982	0.0464754	-8.69385
Ccdc171	0.0157708	2.9622	Prpf38b	0.0189472	1.43055					Smg8	0.0238136	-8.71704
Papd4	0.0165204	2.95644	Ctsh	0.0435233	1.42078					Fam129c	0.00466828	-8.72021
Dennd3	2.19111e-05	2.93551	Bptf	0.0183051	1.41983					L2hgdh	0.0171028	-8.73458
Hira	0.0313484	2.93344	Cnot1	0.0488995	1.39452					Trib1	0.0140756	-8.74207
Usp10	0.0127533	2.92748	Actr2	0.0247977	1.39137					Cd274	0.00112775	-8.75964
Fmnl3	2.19666e-05	2.91962	Snx5	0.040917	1.36836					Atat1	0.0396451	-8.80651
Fanci	0.0359926	2.91892	Mbnl1	0.0128761	1.36557					Fam213a	0.0323756	-8.83514
Naa16	0.0062001	2.91823	Prrc2c	0.00497135	1.3636					Sephs2	0.0303879	-8.85915
Brcc3	0.00650105	2.90922	Pabpc1	0.0308026	1.33092					Arhgap24	0.0266503	-8.9431
Hipk3	1.30583e-05	2.90112	Jmjd1c	0.0387776	1.33049					Zfp446	0.0496029	-8.95112
Gmip	1.10519e-05	2.89362	Dock10	0.0309185	1.27779					Pydc3	0.000120023	-8.98415
Pi4k2a	0.0283919	2.88451	Srrm2	0.0387765	1.24412					Zkscan17	0.0372093	-8.99113
Crat	0.0257408	2.87486	Actb	0.0433804	1.23071					Magi3	0.0304958	-9.0054
H2afz	0.0103794	2.87433								Slc25a32	0.0321233	-9.04416
Hdac9	0.000528034	2.8743								Gpam	0.0496876	-9.0836
Mrpl3	0.0334813	2.86635								Egr3	0.000910256	-9.09974
Lsm12	0.0453349	2.86509								2310010J17Rik	0.0358507	-9.11135
Usp42	0.022274	2.86452								Aldh6a1	0.0404899	-9.11417
Zfp512b	0.0376418	2.86021								Tspan32	0.00368283	-9.12031
Klhl14	0.0192297	2.85878								Zbtb39	0.0310984	-9.12131
Khsrp	0.0011209	2.85729								Snora70	0.0478601	-9.14653
Lax1	2.82933e-05	2.85529								Zfp1	0.0109138	-9.15354
Elmo2	0.0216056	2.85365								Hspa13	0.0277442	-9.19375
Nasp	0.000375957	2.85044								Clec2d	0.001132	-9.21807
Hmgb2	0.00198307	2.85036								Hexa	0.00552769	-9.2311
Susd1	0.00176789	2.83271								Ddx60	0.00554914	-9.2804
Trp53inp2	0.0254725	2.83236								Prorsd1	0.0268951	-9.28257
Insig1	0.00723955	2.82183								Fbxo32	0.0182901	-9.32649
Tnpo2	0.030849	2.81929								Iah1	0.0282667	-9.41642
Snhg5	0.0304533	2.8159								Fam101b	0.0041316	-9.41964
Slamf7	7.66939e-06	2.81369								Gch1	0.0141009	-9.42565
Cwc27	0.00351809	2.81309								Dicer1	1.28502e-05	-9.43032
Tmem134	0.00915871	2.78647								Rasgef1b	0.000162329	-9.44376
Cnbd2	0.000152549	2.77727								Galnt6	0.00571144	-9.458
Rapgef2	0.0455013	2.76784								Efcab2	0.0266387	-9.49235
Ybx3	0.0138891	2.7668								Fam120c	0.00829835	-9.52666
Dnmt1	0.000100851	2.75875								Cyb561a3	0.000242317	-9.55153
Arfgef2	0.00186415	2.75549								Cry1	0.0158447	-9.5567
Vps53	0.00176974	2.74435								Rab31	0.0337987	-9.56452
Zfp408	0.020841	2.74409								Ifit3	0.00401247	-9.58432
Coro1c	0.014051	2.73537								Xxylt1	0.0456334	-9.58515
Dus2	0.0406448	2.7265								Lifr	0.0212191	-9.59174
Ung	0.0473023	2.72604								Pira2	0.024906	-9.62836
Nsmaf	2.3483e-05	2.71541								Malsu1	0.0301467	-9.63429
Acd	0.01436	2.71232								Dhrs7	0.0330983	-9.63751
Setbp1	0.000236584	2.70609								Bri3	0.0226575	-9.65035
Smarca4	0.000958604	2.70541								Tvp23b	0.0059402	-9.66221
Serinc5	0.00824576	2.70487								Fam45a	0.0235498	-9.67899
Ttll3	0.040798	2.69818								Ethe1	0.0481839	-9.68347
D8Ertd82e	0.0444532	2.69473								Zfp688	0.0358613	-9.7297
Laptm5	2.85853e-08	2.69466								Ccdc163	0.0147235	-9.76816
Tlk1	6.61604e-07	2.68864								Ngrn	0.0225742	-9.78343
Zfp507	0.0097991	2.68687								Eef1e1	0.032838	-9.81914
Cd44	0.00162532	2.67889								Psd	0.0169123	-9.86193
Siah2	0.00737814	2.67873								Eif4e3	0.0271976	-9.91157
Smarcad1	0.0075606	2.67486								Plgrkt	0.00214932	-9.91819
Elmo1	1.21329e-05	2.67367								Jam2	0.0406261	-9.94109
Tti1	0.0125074	2.67307								Zfp956	0.0266891	-9.94615
Taf4	0.0087014	2.66695								Slc35b2	0.0321206	-9.9742
Kmt5a	0.0086133	2.66135								Cpox	0.0179288	-9.97785
Plagl2	0.00253893	2.65916								Vcl	0.0270794	-9.98217
Hmgcs1	0.0408911	2.65657								Ginm1	0.0108839	-9.9923
Hps5	0.00937947	2.65418								Zadh2	0.0202958	-10.0091
Rfwd3	0.00915976	2.65269								Thap11	0.0356484	-10.0304
Mbd2	5.89529e-06	2.64807								Crlf2	0.00830718	-10.0322
Clasp2	0.00197277	2.64082								Tnfrsf4	0.0443991	-10.0371
Cept1	0.0211807	2.63514								Hs2st1	0.00924997	-10.0413
Purb	0.000242075	2.63291								Plpp6	0.0230417	-10.0425
Tbrg3	9.48202e-05	2.63142								Ccr6	0.000463448	-10.0614
Ddx26b	0.000873136	2.63044								Gm19710	0.0453792	-10.0635
Vps33b	0.015049	2.62724								Acad9	0.0133891	-10.064
Fcho1	0.00389734	2.62661								Lamp3	0.0184948	-10.0724
Esd	0.016317	2.61528								Polr2h	0.0227262	-10.1154
Drosha	0.0365041	2.60099								Gan	0.0390898	-10.1307
Lrmp	6.02449e-05	2.59711								Ugdh	0.0272051	-10.1545
Rbm26	6.32295e-05	2.59063								Anxa1	0.0369845	-10.1589
Mirt1	0.022584	2.58193								Olfr164	0.0220965	-10.1666
Vasn	0.0321225	2.58168								4930430F08Rik	0.0455861	-10.1687
Apaf1	0.0161667	2.57962								Serpini1	0.00698924	-10.183
Ktn1	1.88093e-06	2.57645								Pcgf5	0.0404276	-10.1909
Map2k5	0.0404141	2.57554								Zfp759	0.0382209	-10.2047
Ptrh2	0.0353852	2.56568								Ryr2	0.0260437	-10.2095
Dcaf17	0.00469521	2.55764								Mrpl16	0.00836475	-10.2247
Trp53i11	3.17963e-06	2.55689								Stat4	0.000121348	-10.2379
Crkl	0.00446214	2.55285								Aldh4a1	0.0382891	-10.2648
Lnx2	0.0144151	2.54273								Adck5	0.0361001	-10.3077
Pced1b	0.0108141	2.54257								Tmbim4	0.004337	-10.3201
Ly75	0.00633336	2.53913								Inpp5a	0.0415655	-10.3266
Msh3	0.00304546	2.53619								Tmem71	0.0108915	-10.3279
Ercc6l2	0.00788413	2.53199								Abhd6	0.0216789	-10.368
Abhd17a	0.0313203	2.53072								Tex264	0.0404947	-10.3788
Dync2h1	0.00976643	2.52568								1700029J07Rik	0.0463208	-10.4222
Gm20594	0.0417823	2.51892								Tysnd1	0.0289828	-10.4312
Smarcc1	0.000375765	2.51475								Elmod2	0.00521867	-10.4425
Rnf19b	0.00943687	2.51386								Hsdl1	0.00896536	-10.4792
Recql5	0.0152381	2.50086								Dst	0.0351767	-10.5284
Msh6	0.00610281	2.4993								Tulp2	0.0452569	-10.5453
Atp8a1	3.55879e-05	2.48627								Kremen1	0.0262891	-10.554
Icam1	0.00696951	2.46209								Alg6	0.0341781	-10.5725
Sp140	1.77061e-05	2.46114								Cep41	0.0384145	-10.578
Snx14	0.0320403	2.45541								Calcrl	0.0198338	-10.5789
Cnst	0.0127489	2.44995								Rsad1	0.0453976	-10.5893
Syvn1	7.69097e-05	2.44292								Slc26a1	0.040429	-10.6418
Pitpnm1	0.0255098	2.43655								Impdh1	0.0181655	-10.668
Rnf10	0.0177883	2.43009								Hsd17b11	0.00558406	-10.6824
Psip1	2.7349e-05	2.42847								Nudt7	0.0326239	-10.6856
Pik3c2b	5.16149e-06	2.42131								D030028A08Rik	0.0344215	-10.7073
Nup62	0.00527181	2.41175								Pkib	0.000146248	-10.7324
Vrk2	0.0471899	2.41138								Il6st	0.0245785	-10.7348
C130026I21Rik	0.00842854	2.40984								Senp8	0.0452308	-10.7988
Ube2r2	0.000601138	2.40979								Fam168a	0.0272227	-10.8005
Ccdc25	0.0237091	2.40564								Car2	0.0439731	-10.8015
Rn45s	1.07545e-05	2.39745								Trim30b	0.00528278	-10.8089
Limk2	0.0208441	2.38996								Slx1b	0.0421486	-10.8235
Bmp2k	7.06631e-05	2.38479								Dusp12	0.0314238	-10.8552
Atp13a2	0.00318298	2.38142								Lancl1	0.0435573	-10.8719
Tcirg1	0.0117891	2.37649								Dnajc17	0.0396003	-10.8962
D830031N03Rik	0.0272809	2.37434								Fam220a	0.0248318	-10.9157
Osbpl7	0.0184174	2.37306								Rcan1	0.0384116	-10.9209
Arl5a	0.0084634	2.37143								Zcwpw1	0.0374743	-10.9217
Epb41l2	2.24889e-05	2.37129								Eef2kmt	0.0262652	-10.9257
Ptger1	0.00656329	2.36255								Cdkn1b	0.00230389	-10.9265
Vps13a	1.26264e-05	2.36127								Rara	0.00271572	-11.0142
Trappc10	0.0215227	2.35762								Ubtd2	0.0358648	-11.0145
Prkdc	0.000137315	2.35253								Rhbdf1	0.0394357	-11.0343
Cdc37	0.0122469	2.34421								Slc52a2	0.0457845	-11.0401
Fam76b	0.00149226	2.34373								Sdc3	0.0211757	-11.0455
Cep250	0.00549813	2.34168								Mrpl2	0.0240961	-11.0462
Gtf2f1	0.0130104	2.33953								Tns3	0.010086	-11.0574
Nf1	0.000402415	2.33806								Ctnnd1	0.0484327	-11.0971
Ece1	0.0226507	2.33253								Zeb2	0.000325708	-11.1914
Tagap1	0.0260218	2.32888								Zfp747	0.0106634	-11.2138
Spi1	0.0416806	2.32704								Gm29811	0.0431851	-11.2362
Fnbp1	8.86468e-07	2.32621								St8sia1	0.0451828	-11.2424
Klhl42	0.0211355	2.32312								Josd2	0.0219225	-11.2469
Hmgn2	0.0135216	2.32249								Sgk1	0.0281685	-11.2874
Stt3b	9.02751e-06	2.32232								BC065397	0.026647	-11.3064
Plppr3	0.0456698	2.31151								Chd3os	0.0364361	-11.32
Smarcal1	0.0497287	2.30865								Sidt1	0.0165537	-11.3832
Traf5	0.00327713	2.30001								Ldlrad4	0.0384055	-11.4037
Akr1a1	0.00524981	2.29564								Alg3	0.00981575	-11.4683
Fkbp1a	0.0207685	2.29056								1700028E10Rik	0.0405549	-11.4736
Odc1	0.0053432	2.29048								Tmc3	0.0459274	-11.4874
Cep192	0.00011613	2.29011								Ankzf1	0.0366323	-11.4914
Ccnk	0.00773523	2.29007								Mir17hg	0.0459897	-11.5125
Mkl2	0.0169453	2.28552								Gypc	0.0374389	-11.5131
Eif2a	0.00576932	2.28373								Fam43a	0.00280379	-11.5181
Kmt2a	2.08715e-07	2.27608								Tsga10	0.021622	-11.559
Nupl1	0.00694763	2.27195								Polr2i	0.0325995	-11.5769
Rexo1	0.0385875	2.27093								Iba57	0.0437956	-11.5851
Dcdc2b	0.0282368	2.26538								Alg1	0.0315761	-11.6051
Psmd11	0.0484622	2.26242								1700109H08Rik	0.0271788	-11.7162
Sbf1	0.0480955	2.26159								Gnal	0.00784606	-11.7285
Sh3bgrl	0.0409824	2.26067								Chchd7	0.0135424	-11.756
Smc4	7.26073e-06	2.25975								Emc6	0.0237958	-11.7717
Hpf1	0.0332416	2.25931								Tmem261	0.0212421	-11.7782
Cfl1	3.66483e-05	2.25696								Slc38a7	0.0409973	-11.8794
Sik3	0.0387329	2.25291								Ctbp2	0.0248687	-12.0062
Arhgdia	0.000525528	2.24942								Gipc1	0.00726316	-12.0287
Tpp2	0.00102615	2.2443								Dpcd	0.0368149	-12.149
Rc3h2	0.00101427	2.24289								Gm10767	0.0480764	-12.2143
Eif4enif1	0.00227268	2.24263								0610012G03Rik	0.0249891	-12.2294
Sypl	6.92567e-05	2.23303								Pik3r5	0.00684275	-12.2716
Dbnl	0.0129712	2.23115								Kif1b	0.0217698	-12.2849
Txlng	0.0254548	2.22861								Muc19	0.0254463	-12.2927
Setd3	0.0454203	2.22183								Zeb2os	0.0359654	-12.3302
Cherp	0.00589836	2.21923								Selo	0.0164878	-12.337
Mapre2	0.00555601	2.21698								Nrep	0.0495338	-12.3811
Dusp1	0.0118138	2.21595								Zbtb37	0.00747438	-12.3812
Capns1	8.38168e-05	2.21092								Kcnj1	0.0454871	-12.406
Rere	6.15193e-06	2.20733								Ldoc1l	0.00928502	-12.4335
Tctn1	0.0316343	2.20588								2210013O21Rik	0.0441511	-12.441
Arhgap27	0.0148139	2.20309								Sgcb	0.0264227	-12.4713
Ldha	0.000939104	2.20308								Tcf7	0.0359753	-12.48
Ciz1	0.0072157	2.20147								Lpar6	0.0130016	-12.5217
Fam179b	0.00902757	2.20141								Xylt2	0.0308314	-12.5232
Ccar2	0.0342688	2.2006								Spice1	0.00712488	-12.5815
Prrc2a	0.000936148	2.19914								Trmo	0.0148763	-12.6535
Enpp1	0.00542673	2.19533								AW112010	0.012944	-12.6632
Ublcp1	0.00605224	2.19471								Farp1	0.0353694	-12.6919
Tmf1	0.000162463	2.19304								Bcr	0.019853	-12.7077
Tgfbr1	0.0201601	2.19114								Snapc1	0.0124677	-12.742
Sidt2	0.00230295	2.18959								Gm12250	0.023663	-12.785
Plekho2	0.0301544	2.18079								Ccr9	0.0163539	-12.7853
Mta3	0.0021549	2.17832								Gbp6	0.00861406	-12.8241
Zrsr2	0.0407085	2.17602								Prkar2b	0.0425298	-12.8343
Eif3a	5.12629e-08	2.17017								Rgs3	0.0208811	-12.8585
Pibf1	0.0462401	2.15579								Skap1	0.0345073	-12.8725
Med14	0.000393302	2.15483								Nmi	0.0187701	-12.9027
Ilk	0.0168948	2.15301								Klf12	0.0241297	-12.949
Tcp1	0.00187623	2.15222								Qrfp	0.0366645	-12.9575
Dclre1c	0.00792578	2.13911								Rnf149	0.00616958	-12.9609
Dennd1b	0.00143833	2.13741								Trpm3	0.0376004	-12.9668
Rab4b	0.0407269	2.13419								Fgf13	0.0351239	-13.0181
Cul4b	0.0144824	2.13403								Abcd3	0.00901621	-13.0617
Mapkap1	0.041102	2.13176								Megf9	0.0389131	-13.064
Eif4g3	0.000105796	2.13122								Fam114a1	0.00868582	-13.077
Txndc5	0.0453555	2.1271								Mrpl14	0.0243204	-13.091
Arhgef12	0.0213044	2.12601								Fdxacb1	0.0231887	-13.0958
Rfc2	0.0230878	2.1254								Sco1	0.0177032	-13.1076
Elk3	0.00498955	2.12077								Cdpf1	0.0108185	-13.1457
Phrf1	0.0399457	2.11378								Plbd1	0.00228434	-13.1674
Pou2f2	0.000114717	2.1084								Hsd3b2	0.0403277	-13.1801
Slc1a5	0.00428962	2.08996								Gba	0.00308473	-13.2558
Cat	0.0116819	2.08708								Sfxn3	0.00206082	-13.2601
Cd180	2.63401e-09	2.08593								Olfr99	0.0118216	-13.3109
Ap3d1	0.00568912	2.08098								Bcl2	0.00015633	-13.3174
Zbed6	0.00175228	2.08092								BC023829	0.0172184	-13.319
Fmr1	0.0200236	2.0798								Gm7120	0.0347779	-13.332
Trim33	0.000206641	2.07628								2310001H17Rik	0.0106269	-13.3615
Emsy	0.00471208	2.07513								Wdfy3	0.0328229	-13.3964
Pan3	1.80235e-05	2.07289								Thop1	0.0342652	-13.4468
Scaf11	9.99832e-07	2.07288								Pira6	0.0142938	-13.4573
Whsc1	0.00509418	2.07227								Dusp22	0.0146149	-13.5116
Clcn3	0.00653786	2.0695								Pmel	0.0422832	-13.5854
Lgmn	0.0324739	2.06936								Evi5l	0.0261894	-13.6483
Prpf38b	2.56975e-06	2.06691								Itgb7	0.00748886	-13.6495
Arpc5l	0.00227475	2.06605								Tmem5	0.0205271	-13.668
Zc3h4	0.0160934	2.05877								Chst10	0.0241356	-13.7432
Gng10	0.0424706	2.05631								Dand5	0.0436695	-13.765
Rfx7	3.12951e-06	2.05568								Catsperg1	0.0302302	-13.7734
Lat2	0.00159849	2.0399								Abi3bp	0.0267516	-13.7755
Tcea1	0.0125398	2.03912								Adrb2	0.000451529	-13.7975
Stx16	0.0203162	2.03695								Akap17b	0.0330717	-13.8164
Pomp	0.0114194	2.03193								Dnah7c	0.0346395	-13.837
Tex10	0.0448053	2.03134								Ids	0.00566408	-13.8697
Kcnq1ot1	7.89482e-06	2.03095								6330409D20Rik	0.0157737	-13.8779
Itgav	0.0202344	2.0252								Setd4	0.0335173	-13.887
Sema4d	2.73666e-05	2.02046								9630013K17Rik	0.033447	-13.8906
Gnptab	0.00923893	2.01892								Abhd4	0.0218414	-13.9653
Triobp	0.0292334	2.01355								Jmjd8	0.0233233	-13.9702
Ucp2	1.13988e-05	2.01159								Plin3	0.0358127	-13.9777
Diaph2	0.0485192	2.01047								Dnpep	0.0216064	-14.0631
Atp5a1	4.8454e-05	2.00808								Mgst2	0.0278999	-14.0908
Lars2	4.64842e-05	2.00724								Nr1d2	0.00775626	-14.0934
A530032D15Rik	0.0164859	2.00423								Bmpr2	0.044094	-14.1095
Cnn2	0.000480152	2.00101								Hsd11b1	0.00809741	-14.1507
Slc3a2	0.0290362	2.00082								Lipt1	0.0319505	-14.1622
Zfp800	0.0118166	1.99675								Zc4h2	0.0372186	-14.1678
Vps13c	0.00943396	1.99642								Tsc22d3	0.000163806	-14.195
Ehmt2	0.033924	1.99617								Cxx1b	0.0388466	-14.2174
Rab30	0.037124	1.99574								Atp6v0c	0.0289242	-14.2353
Rps6kb1	0.00271322	1.99375								Ppa2	0.0156047	-14.2526
Polm	0.042143	1.98688								Ccdc158	0.0303417	-14.2798
Gramd4	0.031421	1.98604								Rcor2	0.0372268	-14.2945
Sh2d3c	0.0359056	1.98392								4930557K07Rik	0.0297665	-14.3295
Golph3	0.0293402	1.98188								Lrrc14	0.0194042	-14.3348
Ggta1	0.0316675	1.97717								Pyurf	0.0228365	-14.3348
Npat	0.0307548	1.97552								Pramef8	0.0160459	-14.3651
Invs	0.0291685	1.97151								Scml4	0.000413923	-14.3951
Ak2	0.0183029	1.97059								Kif13a	0.0347379	-14.4595
Zfp608	0.0145378	1.97053								Mllt11	0.0316851	-14.4686
Srpk1	0.0403572	1.97044								Csmd3	0.0264327	-14.4801
Gtf3c1	0.0487181	1.96866								Zfp72	0.0349884	-14.5387
Psmb8	0.00352926	1.96702								Tti2	0.00929082	-14.572
Rftn1	0.0141062	1.96691								Il12a	0.0173763	-14.5741
Pou2af1	1.53455e-06	1.9666								Acer3	0.0311637	-14.5804
Setd5	8.47442e-06	1.96644								Mtmr11	0.0469648	-14.5826
Eif5b	0.000115592	1.96136								Cyp4v3	0.00737793	-14.6598
Lnpep	0.000279383	1.96121								Orm3	0.0300157	-14.7049
Parp4	0.00243565	1.96067								Lynx1	0.00478716	-14.7299
Atxn2l	0.000254871	1.9577								Abca5	0.0288308	-14.7322
Mprip	0.0099592	1.94833								Them4	0.0303995	-14.7673
Agtpbp1	0.00679224	1.94204								Dip2c	0.033976	-14.7813
Chd9	0.000371796	1.94065								Cxcl16	0.0260878	-14.8335
Abcf1	0.0259143	1.94034								Lrrc23	0.0443987	-14.8765
Rpsa	0.000309408	1.94024								Inadl	0.00605332	-14.8938
Grb2	0.0133951	1.93925								Cbr1	0.0308716	-14.9403
Arhgap25	0.000311136	1.93776								Rcan3	0.0276216	-14.9553
Blnk	0.00026435	1.93704								Leng9	0.0233573	-14.968
Zfp280d	0.0154934	1.93487								Abcc6	0.0338074	-14.9937
Herc3	0.0154384	1.93405								Nat9	0.014325	-15.0039
Helz	0.00340045	1.93115								Plekha1	0.0023746	-15.0587
Ccdc50	0.00120789	1.9287								Acp2	0.0106579	-15.1226
Usp7	0.000113846	1.92647								H2-T10	0.00081966	-15.1753
Plcg2	0.00052963	1.92581								Gm5617	0.0183062	-15.2016
Ubn1	0.0201363	1.9234								Egr2	0.0111058	-15.2238
Sf3a1	0.0212078	1.9149								Rpp38	0.0191606	-15.2685
Mzb1	0.0278058	1.91048								Rrp15	0.00964533	-15.3747
Prrc2b	0.00109142	1.91037								Arid5a	0.00553249	-15.3984
Lasp1	0.0398048	1.90443								Pax3	0.0487322	-15.4024
Rbbp6	0.000224316	1.90232								Plcxd1	0.0349548	-15.4641
Prkd3	0.0102268	1.90005								Ttbk2	0.00418125	-15.4777
Slc38a9	0.0248926	1.89958								Aamdc	0.0175812	-15.4883
Siglecg	0.00125284	1.89805								Tmem65	0.0129105	-15.514
Mlxip	0.00344838	1.89594								Slc8a1	0.044952	-15.5678
Rab8b	0.0443163	1.8953								Slc17a9	0.0177227	-15.603
Oxa1l	0.0356123	1.88849								Gpc2	0.0315173	-15.6078
Wapl	0.000782513	1.88443								1110032A03Rik	0.0173004	-15.7914
Slc20a1	0.0395041	1.88336								A430078G23Rik	0.000528426	-15.8
Actn4	0.0350553	1.88245								Exo5	0.0238411	-15.8006
Atp2a3	0.00171116	1.87882								Zfp954	0.0243878	-15.8232
Prdm2	0.000281567	1.87772								1810014B01Rik	0.0203028	-15.8844
Srsf11	0.000599329	1.87679								Casp4	0.00332326	-15.9117
Dnajc10	0.0271936	1.87543								Srfbp1	0.0158489	-15.9262
Aff4	0.000502276	1.87388								Tkfc	0.0163022	-15.9566
Syncrip	0.00489267	1.87181								Ddx28	0.0228512	-15.9641
Anp32e	0.00274804	1.86952								Plin2	0.0337907	-15.9802
Hspa4	0.00115468	1.8647								Ern1	0.0165038	-15.9826
Cramp1l	0.0193646	1.86196								Mutyh	0.0132907	-15.9872
Utp3	0.0235394	1.86067								Mapk3	0.00649525	-15.9887
Ckap5	0.0264768	1.85814								Camkmt	0.0326634	-15.9935
Cdv3	0.0033258	1.85379								Gm10377	0.0198938	-16.0572
Med15	0.0295846	1.85357								Mrps6	0.0486188	-16.0656
Cerk	0.0132404	1.84364								Nt5dc3	0.00847763	-16.1011
Ap3b1	0.0359232	1.84141								Numbl	0.0430633	-16.1634
Slamf1	0.0147426	1.841								Gpr155	0.0032922	-16.1739
Scaf4	0.0102601	1.8397								Snn	2.88031e-06	-16.2203
Setd2	8.99255e-05	1.83941								Cd38	1.72821e-06	-16.2495
Ywhae	0.00125391	1.83939								Rdx	0.000231196	-16.2761
Rap1a	0.0316218	1.83547								Pde7b	0.0325568	-16.324
Golgb1	0.0361984	1.83387								Sorbs1	0.0142172	-16.3809
Rnf111	0.0102427	1.83331								Rbfox1	0.022776	-16.3879
Lpxn	0.0499669	1.82534								Txk	0.0283626	-16.3945
Arhgef2	0.0494838	1.81972								Smurf1	0.00671861	-16.4616
Prkcd	0.0110575	1.81757								Sdc4	1.96245e-05	-16.4687
Gnas	6.63851e-05	1.81749								Bach1	0.011772	-16.4947
Tnfrsf13c	3.44823e-07	1.81259								Sbk1	0.000451211	-16.539
Dgkz	0.0437014	1.81184								Cyb5d2	0.0180016	-16.5952
Thada	0.0188088	1.81171								Myh10	0.0164234	-16.6343
Dynlt3	0.0182208	1.80774								Spta1	0.015991	-16.6749
Srpk3	0.0144589	1.80363								Slc19a1	0.0144013	-16.7212
Mast3	0.0049178	1.80287								Ckap4	0.00796977	-16.7292
Smc1a	0.00357863	1.80182								Mthfsl	0.00768067	-16.7584
Psd4	0.00197318	1.79732								Col12a1	0.0253728	-16.7633
Zfp644	0.0309244	1.79721								Rnf103	0.00614081	-16.7781
Tomm34	0.0236066	1.78812								Ormdl3	0.0124571	-16.7837
Baz1a	1.45586e-05	1.7876								Smad1	0.0127854	-16.8154
Srek1	0.0182123	1.787								Rps6ka2	0.0349189	-16.8211
Tab2	0.00338824	1.78324								Speer1	0.0320194	-16.822
Hcfc1	0.000365969	1.78039								Fam212a	0.0218777	-16.8402
Ptbp1	0.00259363	1.78017								Mtap	0.0112829	-16.8422
Nek7	0.00892702	1.77988								Cyp2c69	0.0238089	-16.8558
Itgal	0.0358575	1.77953								Nphp3	0.0124812	-16.9262
Man2a2	0.00308782	1.77782								Dtwd1	0.0215584	-16.9585
Prex1	0.0400238	1.77283								Slc39a3	0.0120206	-16.9768
Wac	0.00306874	1.77167								Nkiras2	0.0208588	-17.0029
Epb41	0.007811	1.76915								Fam132b	0.0478118	-17.0198
Etf1	0.041225	1.76897								Pdp1	0.0306031	-17.0554
Prpf40a	0.0115812	1.76674								Tmem253	0.0404197	-17.0942
Spen	0.031243	1.76432								Dnal4	0.0244957	-17.1083
Arid2	0.0145898	1.76392								Rbm46os	0.0412794	-17.1206
Bach2	0.00245641	1.76303								Bspry	0.043234	-17.1226
Brwd3	0.0116764	1.76129								Prss53	0.0156807	-17.2041
Mar_01	0.00297004	1.7601								Cxadr	0.0162759	-17.2487
Ube2j1	0.0212475	1.75799								Ppp1r3f	0.0424463	-17.2489
Cntrl	0.00239529	1.75697								Zfp318	2.6979e-09	-17.2535
Clk2	0.0325692	1.75261								5730508B09Rik	0.0218655	-17.2793
Pan2	0.0459433	1.74809								Snx33	0.00541662	-17.2982
Topbp1	0.019514	1.74541								Btg3	0.0199032	-17.3098
Tmed5	0.0430069	1.74534								Zfp661	0.0242059	-17.4385
Iars	0.0173048	1.74265								Gss	0.0221967	-17.4521
Zfp106	0.000445846	1.73896								Cd55	5.27046e-10	-17.4859
Zfp384	0.0363829	1.73621								Pde6d	0.00987804	-17.4959
Pdia3	0.0307727	1.73576								Uggt2	0.0190018	-17.5144
2810403A07Rik	0.0204153	1.73483								Gm10375	0.0190257	-17.5275
Khdrbs1	0.0229535	1.73425								Wdtc1	0.00522328	-17.5394
Matr3	0.00794994	1.73126								B3gat2	0.0193368	-17.5592
Brd2	0.00188827	1.73071								Cd5	0.0398355	-17.5937
Slc30a5	0.0356038	1.7304								Golm1	0.010953	-17.6159
Inpp5d	0.0133898	1.72768								Zfp213	0.0266522	-17.6647
Clic1	0.0180059	1.72524								Srprb	0.0137987	-17.6855
Pip4k2a	0.00898792	1.72457								Echs1	0.0101082	-17.7507
Suco	0.00685043	1.72289								Zdhhc14	0.00636205	-17.7739
Atad1	0.0413205	1.71937								Gsto2	0.0193913	-17.7821
Slc4a7	0.00229009	1.71844								Glod4	0.00601825	-17.8043
Srrt	0.0392912	1.71								Nrros	2.31528e-05	-17.8555
Thoc2	0.00525408	1.70616								A630033H20Rik	0.003735	-17.9068
Gnai2	0.00371378	1.70463								Notch4	0.0243639	-17.9088
Lbr	0.0131482	1.7029								Ttc41	0.0207404	-17.9852
Dmtf1	0.00368148	1.70097								Slc9a6	0.00952751	-18.0932
Mdm2	0.0130237	1.70035								Nxn	0.0250327	-18.1045
Ubap2	0.0333618	1.69979								2700038G22Rik	0.00546032	-18.1269
Il21r	0.001284	1.69776								Grb7	0.0148171	-18.1874
Lims1	0.0452289	1.6967								Sorbs3	0.0164878	-18.1905
Txndc16	0.0152786	1.69602								Rom1	0.044979	-18.2163
Atad2	0.0347243	1.68955								Mir7094-1	0.0196533	-18.2484
Ccnl1	0.0158194	1.68864								Tyw3	0.0278234	-18.3055
Ppp1r16b	0.000924841	1.68477								Arhgap22	0.0235324	-18.3283
AI314180	0.0145111	1.68268								1600014C10Rik	0.0068311	-18.3393
Caprin1	0.00151489	1.68224								C87414	0.0196477	-18.4653
Snx13	0.0434276	1.68222								Zfp708	0.0245942	-18.4764
Nufip2	0.00374668	1.67979								Ddx25	0.0109809	-18.4767
Srcap	8.20051e-05	1.67427								Zfp455	0.0175552	-18.5263
Ubap2l	0.00237097	1.67059								Lncpint	0.00468043	-18.6162
Gak	0.0172444	1.67032								Zfp273	0.00917794	-18.7765
Pnn	0.00366593	1.66875								Wdr89	0.043475	-19.0053
Calr	0.0353301	1.66157								Snord35b	0.016404	-19.0065
Tcof1	0.023069	1.66146								Arl2	0.0255046	-19.028
Il17ra	0.000614959	1.65853								Slc22a5	0.00839405	-19.0896
Klhl6	0.0255255	1.65735								C030006K11Rik	0.014312	-19.1654
Irf8	0.00954637	1.65243								Entpd1	0.00493537	-19.2234
Huwe1	2.99846e-05	1.6523								Zfp90	0.0131483	-19.2762
Ikzf1	2.04882e-05	1.6513								Col24a1	0.0162187	-19.3073
Bdp1	0.0105297	1.64791								Dnajb14	0.0300135	-19.3469
Cdk12	0.0408725	1.64735								Cstb	0.00751405	-19.3584
Ogdh	0.0359366	1.64711								Mr1	0.0180839	-19.3849
Tcf20	0.00258972	1.64284								Phf11a	0.00981849	-19.5164
Fryl	0.00149569	1.64097								Lrrd1	0.0153874	-19.537
Gna13	0.00445136	1.64097								Abca14	0.0166457	-19.5428
Myo1g	0.0129415	1.63966								Mettl20	0.0120436	-19.5591
Rab1a	0.0297482	1.63641								Prkci	0.00157411	-19.5833
Lrch1	0.018324	1.636								Hoxb4	0.0338977	-19.6091
Sep_06	0.0164915	1.63096								Adgre5	1.55699e-07	-19.6162
Zfp407	0.0492861	1.63084								Mxd1	0.00354886	-19.7667
Tpm4	0.00277822	1.62721								Zfp296	0.00725514	-19.8247
Ash1l	0.00216877	1.62604								Hes1	0.0111179	-19.8266
Pik3cg	0.0154795	1.62562								Gbp2	0.0037422	-19.8832
Cpsf7	0.0131696	1.62267								Kctd6	0.00913873	-19.8907
Acin1	0.0309895	1.61975								Myh11	0.0445179	-19.8916
Usp6nl	0.0386878	1.61833								Relt	0.0235887	-19.9586
Taf2	0.024477	1.61507								Trps1	0.00349335	-20.0413
Tuba1b	0.0422284	1.61411								Casq1	0.0331521	-20.069
Leng8	0.0106678	1.60892								Dnase2a	0.0117892	-20.0839
Jmjd1c	5.23706e-05	1.60785								Cdh2	0.0186855	-20.0889
Mllt10	0.0380255	1.6042								Arf2	0.00768825	-20.0892
Nr2c2	0.0443362	1.60189								Phf1	0.00202063	-20.1481
Pik3cd	0.0105471	1.60087								Spns2	0.0115246	-20.1645
Uggt1	0.0256962	1.60078								Gas2	0.0136291	-20.2215
Lrrc58	0.0432413	1.59691								Ano4	0.0214018	-20.2842
Tnrc6a	0.0413061	1.59218								Gm15706	0.0103314	-20.2955
Ylpm1	0.0174543	1.58891								Prkra	0.0314348	-20.2975
Asxl2	0.0171174	1.58547								Mrm1	0.0116886	-20.3195
Ikzf3	7.38865e-06	1.58186								H2-Q7	0.000482256	-20.3249
R3hdm1	0.0195315	1.58067								Pnma1	0.0400369	-20.3808
Sp110	0.00117335	1.57967								Zmynd11	3.61281e-05	-20.3839
Ncl	8.27301e-05	1.57955								Gm38425	0.0393114	-20.4125
Prr14l	0.0118404	1.57707								Arsa	0.0135729	-20.4214
Rabgap1l	0.00586457	1.57668								Stx11	0.00758614	-20.4641
Baz2b	0.00142508	1.57637								Per3	0.00854668	-20.4776
Atf1	0.0456261	1.57326								Anxa4	0.00529495	-20.5451
Itpr2	0.0394064	1.56954								Med11	0.00703808	-20.6838
Sin3a	0.0167212	1.5671								Fbxl22	0.0124305	-20.713
Dhx9	0.00506394	1.56311								Cryl1	0.0259288	-20.8107
Papola	0.00811228	1.56227								Zfp764	0.00905492	-20.8504
Hdac7	0.0424269	1.56122								Rnasel	0.00797482	-20.9493
Ubc	0.025908	1.55829								Sec31b	0.0137423	-21.0122
Myo5a	0.00640931	1.5578								Fam210b	0.00712719	-21.0632
Dek	0.0368744	1.55447								Mir7094-2	0.0111926	-21.0732
Pum1	0.0486828	1.55142								Mir325	0.0124844	-21.1453
Alkbh1	0.0435395	1.54336								Enpep	0.0164749	-21.1793
Ciita	0.000145493	1.53669								Eln	0.0200035	-21.2017
Ppp1r12a	0.0323695	1.53388								Igsf8	0.0236546	-21.2545
Ms4a1	0.000134845	1.52971								Fam222a	0.0118007	-21.2903
D930015E06Rik	0.0056027	1.52695								Hace1	0.00510633	-21.3202
Ncoa6	0.0219059	1.52554								2610002M06Rik	0.00398398	-21.3255
Cyfip2	0.00208077	1.52391								Fam169b	0.00358442	-21.361
Suz12	0.0355131	1.51967								Fcgrt	0.00449599	-21.3832
Baz1b	0.011519	1.51599								Ypel2	0.0125373	-21.4554
Cnot1	0.00997018	1.51566								Kctd2	0.0030706	-21.7975
Tor1aip1	0.0423727	1.51502								Il10rb	0.0021533	-21.8024
Wipf1	0.0123545	1.51408								Zbtb10	0.0011736	-21.914
Elf1	0.00768587	1.51405								Mrpl21	0.0101185	-21.973
Psme1	0.0301886	1.51276								Hspb6	0.0142274	-22.1015
Akap9	0.00951798	1.50968								Irs2	0.00173273	-22.1027
Actb	4.35965e-09	1.50888								Dnmt3b	0.0114503	-22.1087
Brd4	0.0109902	1.5027								Fbxo47	0.0127722	-22.1396
Ankrd17	0.0164738	1.50148								Dock7	0.0195612	-22.1826
Senp1	0.0481545	1.50029								Dixdc1	0.0105021	-22.2038
Mast4	0.0267786	1.4921								Rsad2	0.00646166	-22.2958
Baz2a	0.0449692	1.49141								Nfam1	0.00856374	-22.2982
Phip	0.00151832	1.49069								Dock4	0.00530075	-22.3495
Eif4g2	0.000123427	1.48865								Hagh	0.00591819	-22.4199
Zc3h11a	0.0477952	1.48695								Tcn2	0.00705487	-22.4416
Kmt2d	0.00267397	1.48295								Lrrtm2	0.040439	-22.4526
Hnrnpul1	0.0234248	1.47918								4921525O09Rik	0.0232557	-22.4864
Cd74	9.50236e-10	1.4607								Trmt61a	0.00801791	-22.5493
Rasgrp3	0.000388394	1.45578								Cd36	0.0121563	-22.5891
Hnrnpd	0.0281296	1.45369								Gnb5	0.019157	-22.648
Ncor1	0.00826773	1.45205								Snap47	0.0125395	-22.6684
Dock8	0.00379541	1.44793								Slc27a4	0.00966703	-22.728
Cd24a	0.0201054	1.4477								Amica1	0.0132366	-22.8813
Ankrd12	0.0367252	1.44078								Arhgef18	1.46054e-05	-23.0387
Atf7ip	0.034863	1.43687								Cyth3	0.0209717	-23.1117
Fam120a	0.0392068	1.42238								Mon1a	0.00899201	-23.1456
Eml4	0.0306887	1.41982								Gramd1c	0.0087799	-23.2042
Cdk13	0.0272862	1.41639								Adi1	0.00341832	-23.2706
Ankrd11	0.00739878	1.41284								Ptpdc1	0.0210773	-23.3035
Zfc3h1	0.025755	1.41241								Mtus2	0.0130693	-23.3921
Arpc2	0.0271829	1.40991								Hspa1a	0.00232875	-23.4231
Son	0.00078015	1.40449								Fcamr	0.00449427	-23.4547
Ivns1abp	0.0155478	1.40172								Thra	0.0299149	-23.5141
Eef2	0.000349433	1.39762								Slc2a3	0.00210004	-23.5211
Parp1	0.0340808	1.38355								Plxna2	0.0126003	-23.5899
Mir6236	0.0237392	1.37304								Klf3	0.000413142	-23.6455
Zfp207	0.015066	1.37101								Pak4	0.0129561	-23.7478
Cd19	0.000633619	1.36895								Capn5	0.0011835	-23.8032
Chd4	0.0368008	1.36512								Gm14548	0.00355213	-23.8767
Ep300	0.020442	1.36402								Socs3	0.0105778	-23.8983
Helz2	0.0240221	1.35849								Slc35f6	0.0117959	-23.9815
Coro1a	0.00981464	1.35419								Myo15	0.00873132	-23.9879
Zcchc11	0.0425927	1.35277								Tsen2	0.00824805	-24.0267
Akap13	0.0020613	1.33978								Sft2d3	0.00479933	-24.1016
Cd22	0.00364839	1.33873								Zfp874a	0.011762	-24.1988
Pabpc1	0.00748368	1.33696								Sh3bp5l	0.0047217	-24.2403
Brwd1	0.0221181	1.3368								9030617O03Rik	0.00644504	-24.3031
Hsp90ab1	0.00263381	1.32817								Il24	0.0053022	-24.3431
Srrm2	0.00171523	1.32746								Sgsm2	0.0380627	-24.3661
Usp24	0.0164947	1.32708								Arap2	5.29577e-05	-24.4059
Itsn2	0.0137752	1.32332								Gpr180	0.00285597	-24.4376
Birc6	0.017214	1.3149								Pglyrp2	0.00481176	-24.4747
Mbnl1	0.00603367	1.30337								Scn5a	0.0265715	-24.5515
Lcp1	0.00666228	1.30002								4930562F07Rik	0.012849	-24.5652
Eif5	0.0235197	1.29838								Gucd1	0.00026505	-24.6605
Tpr	0.0407424	1.29089								Mettl13	0.0122287	-24.6674
Atrx	0.0366236	1.27222								Sdc1	0.00452773	-24.7142
Nsd1	0.0364552	1.25789								Pex11g	0.00582437	-24.7327
Rpl4	0.0164416	1.23208								Ovgp1	0.00621369	-24.7851
Mycbp2	0.0205242	1.22941								Glrx	0.00372308	-24.9015
Prrc2c	0.00636054	1.22886								Cnnm3	0.00277256	-24.9288
Ptprc	0.0113247	1.15315								Mitf	0.0276035	-24.9322
										Fam160a2	0.00111759	-24.9331
										Pogk	0.00684273	-24.9973
										Rph3al	0.00826236	-25.016
										Trmt10b	0.00721109	-25.0715
										N4bp2l1	0.00171728	-25.2287
										Dmd	0.0185001	-25.4922
										Dnajb5	0.0057738	-25.5186
										Myh15	0.00742025	-25.5517
										Loxl2	0.00699496	-25.7276
										Crim1	0.00926001	-25.801
										Ahdc1	0.00233835	-25.9998
										Vkorc1	0.00598266	-26.1567
										Map4k3	0.00264798	-26.2188
										Guca1b	0.00787576	-26.2894
										Prrt3	0.00928084	-26.3096
										Aff1	0.000110283	-26.4177
										Nim1k	0.00787812	-26.4802
										Dopey2	0.00135129	-26.5224
										Zswim6	0.0017473	-26.5392
										Cd55b	0.00034221	-26.583
										Nubpl	0.0140491	-26.6576
										Ebp	0.00987808	-26.6601
										Yif1a	0.00544102	-26.7876
										Mettl9	0.00594467	-26.8379
										Rhob	0.00182237	-26.9191
										St6galnac3	0.00392613	-26.9522
										Ahr	0.00748713	-27.0508
										Cd244	0.00831021	-27.0644
										1810032O08Rik	0.0121089	-27.1194
										Klhl22	0.00654219	-27.2283
										Tet1	0.00402759	-27.3168
										Gm16157	0.0060953	-27.3878
										Terb1	0.0132264	-27.396
										Zfp58	0.00320643	-27.3988
										Qsox2	0.00296563	-27.4657
										Slc6a20b	0.0118259	-27.4893
										Ctnna1	0.0020834	-27.5333
										Snord65	0.00638595	-27.554
										1810043G02Rik	0.0181979	-27.8715
										Tgfb3	0.00794514	-27.9863
										Israa	0.00422756	-28.2031
										Sub1	1.73347e-05	-28.4272
										Fancf	0.00599149	-28.4576
										Mcfd2	0.00290225	-28.4797
										Cd3eap	0.00719894	-28.5273
										Evi5	0.00145323	-28.5924
										Rtp4	0.00738591	-28.8556
										Nlrp10	0.00550998	-28.933
										Slc16a13	0.00543882	-28.9567
										Hcrtr2	0.0062517	-28.968
										Tmem97	0.00248014	-29.0377
										App	0.00954997	-29.2931
										Rbbp9	0.0158993	-29.3609
										Frmd4a	0.0213845	-29.3662
										Maf	0.00519499	-29.389
										Itih5	0.0015716	-29.6625
										Ptdss2	0.00403406	-29.8054
										Cyp3a13	0.0220079	-29.832
										Serpina3f	0.00898519	-30.0982
										Tnks1bp1	0.00884653	-30.2759
										F420014N23Rik	0.00854523	-30.3448
										Bcdin3d	0.00466714	-30.477
										Cd151	0.00455866	-30.5082
										Crebl2	0.00407918	-30.5393
										Gad1	0.00399818	-30.5404
										C920006O11Rik	0.00641655	-30.6418
										Plekhn1	0.0055561	-30.7096
										Btbd8	0.00577664	-30.7477
										Gstm1	0.00437249	-30.7526
										Sec22a	0.00356579	-30.782
										Cers6	0.00323455	-30.8277
										Socs5	0.000802181	-30.8315
										Slc2a9	0.00578126	-30.9907
										Tnfrsf18	0.00730898	-31.1841
										Crb3	0.00562619	-31.2115
										Usp20	0.0078768	-31.4974
										Nova1	0.00513395	-31.6668
										Klc4	0.00389731	-31.7636
										Mcee	0.00386679	-31.8461
										Dynll2	0.00513305	-31.8745
										Tpst2	0.00563027	-32.1657
										Rnf11	0.0044975	-32.2045
										Zdhhc24	0.00159518	-32.2451
										Vsir	0.00833898	-32.3029
										Ndrg1	0.00436092	-32.5279
										Sox4	0.00454332	-32.5458
										Gemin6	0.00617734	-32.6414
										Lilra6	0.00286253	-32.7449
										Klf4	0.00223911	-32.75
										Gpr146	0.00160759	-32.835
										Phyhd1	0.00231544	-32.8953
										Sp3os	0.00415264	-33.1389
										Zfp2	0.00601387	-33.1964
										Spryd7	0.00351207	-33.231
										Rilpl2	0.00356227	-33.3794
										Il17rb	0.00672884	-33.4573
										Smim13	0.00194507	-33.4764
										Fras1	0.00350537	-33.5085
										Slc19a2	0.00384308	-33.514
										Prmt2	0.032807	-33.555
										Zkscan5	0.00773675	-33.7951
										Wdr72	0.00532238	-33.8849
										4930549C15Rik	0.00829148	-33.9408
										Tmc4	0.00272138	-34.45
										Ap1m2	0.019954	-34.6253
										Tsc22d1	0.00532008	-35.0986
										Fam26f	0.00299719	-35.5831
										Zfp516	0.00212648	-35.7433
										Ubash3b	0.00281366	-36.3476
										Abcg1	0.000288922	-36.3562
										Lsm11	0.00154554	-36.3775
										Cradd	0.00375971	-36.5181
										D2Wsu81e	0.00313318	-36.6944
										Tyrobp	0.00142392	-37.5201
										Pcbp3	0.00739619	-37.5291
										Hpcal1	0.0041477	-37.5843
										Amot	0.00338629	-37.7262
										Zfp566	0.00299936	-37.9146
										Tmtc4	0.00245975	-38.307
										Fam234b	0.00358514	-38.708
										Serpina3g	0.000987543	-38.7194
										Ldlrap1	0.00274593	-39.0861
										Arfgap3	0.0018901	-39.3253
										Rftn2	0.00187014	-39.3614
										Sigmar1	0.0030263	-39.4603
										1190007I07Rik	0.00185724	-39.6082
										Il27ra	0.000326416	-40.0873
										Fbxo24	0.00814867	-40.305
										Zfp629	0.00331807	-40.3447
										Glrx2	0.0019585	-40.409
										Fbxw10	0.00292924	-40.5608
										Dennd5a	0.000638129	-40.7754
										Leprotl1	0.00260403	-40.7908
										Fgd1	0.00205577	-41.34
										Rin3	9.15502e-05	-41.4673
										Igf1r	0.0022484	-41.494
										Lpar5	0.0024963	-41.7662
										Wfdc17	0.0041766	-42.0653
										Sorcs1	0.00588206	-42.1335
										Ndufaf2	0.0028084	-42.4086
										Utrn	8.81212e-05	-42.5981
										Cobll1	0.000399525	-42.9101
										Gm15326	0.00301862	-42.9358
										Bcorl1	0.00328503	-43.0175
										Mib2	0.00146244	-43.0967
										Slfn5	3.871e-05	-43.4537
										Rgs22	0.00137676	-43.6773
										Pik3ip1	0.000464448	-43.9833
										Tmcc3	0.00163168	-44.3597
										Pglyrp1	0.00326113	-44.4302
										Ifnar2	0.00163846	-45.9875
										Fam234a	0.000882521	-46.1915
										Smyd3	0.00139607	-46.4777
										Tmem163	0.000404051	-46.7037
										Slc16a7	0.00259326	-47.1767
										S1pr1	4.5803e-05	-47.5047
										4931403E22Rik	0.00184958	-47.6957
										Glipr2	0.00135716	-47.934
										Card19	0.0011496	-48.0365
										Tnfsf10	0.00172705	-48.2586
										Cmc1	0.00108788	-48.5255
										D430041D05Rik	0.00146122	-48.5712
										Klf2	0.000106193	-49.6838
										Slc25a23	0.00194708	-49.9461
										A430005L14Rik	0.00165945	-49.9634
										Psmg4	0.00104455	-49.9999
										Renbp	0.00136246	-51.4494
										Tnik	0.000645277	-52.0141
										Arhgap18	0.00279665	-52.7241
										Tatdn3	0.00120725	-52.9089
										Gm10336	0.00124945	-53.1373
										Hspa1b	0.000747947	-54.1979
										Txnrd3	0.0018607	-54.2563
										D930048N14Rik	0.0020848	-54.5092
										Ptpn14	0.0010834	-54.7822
										4930455C13Rik	0.00100058	-55.2894
										Gdf11	0.00130576	-56.2885
										Limk1	0.00199706	-56.3653
										Bhlhe41	0.00134228	-56.7954
										Mfhas1	0.000472103	-56.9752
										Afp	0.0010961	-56.9962
										Il18	0.00266638	-57.3416
										Gm15408	0.000478686	-57.5331
										Zfp467	0.000802068	-57.572
										Chpt1	0.00092006	-57.585
										1700001K23Rik	0.000668068	-57.6103
										Sele	0.00102531	-57.6829
										Ppm1l	0.000872343	-57.7524
										Mturn	0.00403033	-57.7571
										Alkbh4	0.000835594	-58.0687
										Tlr2	0.00251809	-58.3989
										Serpinc1	0.000673243	-58.5818
										Acp6	0.000460317	-59.762
										Ephx1	0.000760291	-60.1864
										Kcnh4	0.00130842	-60.1971
										Lef1	0.000544652	-60.2998
										Zfp846	0.000705598	-61.5397
										Kbtbd11	0.000145375	-61.5479
										Rgl1	0.000109253	-61.8534
										Ube2l6	0.000475854	-61.9432
										Agpat9	0.000920658	-62.3634
										Sgsm3	0.000568357	-62.3941
										Atp1b1	0.000653683	-63.9616
										Pip5k1b	0.000354551	-64.0691
										Hepacam2	0.00111648	-64.1004
										Serpinb1a	1.36161e-05	-64.9202
										Fan1	0.000844035	-65.5673
										Ahnak	1.46524e-05	-65.6843
										Hmcn1	0.00265406	-65.8324
										Palm3	0.000410533	-67.532
										Snord95	0.000991209	-68.309
										E130112N10Rik	0.000911271	-69.932
										Adora2a	0.000514381	-69.9783
										Dpp4	5.31495e-05	-72.1566
										I730030J21Rik	0.000265246	-73.1719
										Slc4a11	0.00221099	-74.0254
										Wls	0.000531326	-74.339
										Rpp40	0.000338027	-77.3374
										Gbp7	0.000334409	-77.592
										Tifa	0.00021073	-78.3034
										Osm	0.00102366	-78.3622
										Crip3	0.000432944	-80.3868
										Vmac	0.000609988	-80.4477
										Eef2k	0.000844359	-85.5468
										Immp2l	0.000543082	-85.6241
										Afap1	0.000249747	-86.505
										Lgals4	0.00111431	-86.6355
										Clec2i	3.52593e-05	-87.0169
										Vav3	0.000249288	-87.5533
										Stoml1	0.000351904	-88.2519
										Irak3	7.47838e-05	-89.9144
										Csf2rb	0.000270012	-90.3146
										Cdyl2	0.000138843	-95.4518
										Cdkl5	0.000503048	-97.3076
										Faah	0.000441489	-98.2835
										Pml	1.69997e-06	-101.579
										Slc37a2	0.000172317	-102.806
										Tmem55a	0.000254021	-103.686
										Nid1	0.000212164	-107.109
										Peg13	0.000142044	-112.493
										Edaradd	0.000363725	-114.031
										Arrb1	2.92659e-05	-114.76
										Pfkfb4	0.000304924	-119.889
										Nod1	0.000111493	-122.071
										Cd1d1	4.58895e-05	-123.622
										Adam19	7.24822e-06	-124.942
										Eps8	0.000181864	-126.997
										Kctd12	1.42268e-05	-128.218
										Zcchc24	6.72506e-05	-131.214
										Hck	9.9597e-05	-132.315
										Slco5a1	8.04822e-05	-138.027
										Chil5	0.000367171	-138.564
										Lpcat2	6.01912e-05	-142.675
										Dclk2	0.000108461	-143.124
										Svil	0.000118321	-145.31
										Blcap	5.58953e-05	-146.939
										Ttc28	3.83043e-05	-148.374
										Zfp28	0.000149456	-151.038
										Zfp189	3.32758e-05	-153.808
										Gpr132	4.40005e-05	-153.886
										Plaur	3.15703e-05	-157.897
										Ski	1.13266e-05	-158.024
										Pdlim1	8.39894e-05	-158.377
										Ipcef1	3.61757e-05	-159.981
										Mob3b	0.000272365	-167.565
										Hopx	3.13441e-05	-168.14
										Tmem154	9.43317e-06	-172.956
										Zfp560	5.28499e-05	-182.289
										Mir6385	1.60909e-05	-189.315
										Fam46a	1.0779e-05	-190.186
										Gbp5	3.19059e-05	-211.594
										Maml3	1.35138e-05	-220.507
										Selplg	2.99409e-05	-234.754
										Fcrl5	1.12856e-05	-247.002
										Kctd14	8.31595e-06	-271.177
										S100a10	5.27517e-06	-278.644
										Rnf144a	6.99552e-06	-283.781
										Ccr7	6.86376e-05	-302.335
										Plac8	4.87245e-06	-319.028
										Sell	1.65513e-07	-335.423
										Cnn3	2.42014e-06	-489.838

## Sheet: Fig2hi
Figure2
Figure2h
S1PR1	Naive B cells	GC B cells	BEM in DrLN	BCM in DistLN
	0.069685	0.0895153	0.385566	0.257155
	0.152953	0.0365	0.341591	0.369334
	0.112219	0.0834143	0.186238	0.884084
	0.126692	0.0848256	0.319135
S1PR2	Naive B cells	GC B cells	BEM in DrLN	BCM in DistLN
	0.000565837	0.415463	0.00581864	0.0147398
	0.0021542	0.389295	0.0835461	0.0646685
	0.000532384	1.04689	0.00884825	0.0276081
	0.000747475	0.646852	0.00774362
Ebi2	Naive B cells	GC B cells	BEM in DrLN	BCM in DistLN
	0.0512862	0.0317179	0.262689	0.169697
	0.0217151	0.0107148	0.173348	0.142238
	0.0463018	0.0226934	0.198485	1.83218
	0.0230631	0.0093554	0.169156
CCR7	Naive B cells	GC B cells	BEM in DrLN	BCM in DistLN
	0.0311012	0.0133829	0.0433321	0.0214965
	0.0256894	0.0192689	0.0289539	0.0215634
	0.0375451	0.0147628	0.0247742	0.0378945
	0.028537	0.0177351	0.0396652
Each data represents pooled popliteal lymph nodes from 4 mice. All values are relative to B2m mRNA
Figure 2i	Memory B cells in different tissue
	BEM in draining LN		BCM in Blood		BCM in spleen		BCM in spleen
	PBS	FTY720	PBS	FTY720	PBS	FTY720	PBS	FTY720
Experiment1	0.0432554	0.06791	0.00897	0	0.00355	0.000325	0.0104342	0.0016
	0.0721389	0.0904428	0	0.0051	0.00388	0	0.00211768	0.00026947
	0.0534108	0.0497742	0.00578	0.00214	0.00351	0.000457	0.0026567	0.000265
	0.0466069	0.0378069	0.00607	0	0.0036	0	0.00611153	0.00333125
Experiment2	0.0914878	0.0582534	0.011	0	0.00803	0.000622	0.016	0.00484
	0.0448598	0.0415976	0	0	0.00823	0	0.0041	0.000981
	0.0462875	0.0677508	0.00563	0	0.00871	0.000892	0.00774	0.000578
	0.0443911	0.0510982	0	0	0.01	0	0.02	0.00617
Experiment3	0.048	0.056	0.00477	0	0.00373	0.00143	0.00586	0.000333
	0.036	0.043	0.00445	0	0.00507	0.00394	0.00203	0.00332
	0.037	0.025	0.00269	0	0.00327	0.00189	0.00374	0.0016
	0.041	0.031	0.00654	0	0.00404	0.00218	0.0286	0.000323
	percentage of memory B cells/ lymphocytes

## Sheet: Fig3acd
Figure 3a right
	CCR7 expression by FACS
	Naive B cells	GC B cells	BEM in DrLN	plasma cells (PC)
	984	808.45	1138	524
	1089	843.85	1393	687
	1060	889	1254	425
	975	886.65	1168	565
	Plot: Mean Fluorescence Intensity (MFI)
Figure3c
	GC B cells in draining LN		plasma cells in draining LN		BEM in draining LN		BCM in blood		BCM in distLN		BCM in spleen		BCM in bone marrow
	QM CCR7+/+	QM CCR7-/-	QM CCR7+/+	QM CCR7-/-	QM CCR7+/+	QM CCR7-/-	QM CCR7+/+	QM CCR7-/-	QM CCR7+/+	QM CCR7-/-	QM CCR7+/+	QM CCR7-/-	QM CCR7+/+	QM CCR7-/-
Experiment1	1.48318	0.589984	0.466484	0.203429	0.296105	0.108817	0.00010012	0	0.00399491	0.00171293	0.003	0.0174754	0.0002	0.00090086
	0.900694	0.350358	0.330408	0.112011	0.200505	0.0870618	0	0	0.00155496	0.00155347	0.00199	0.00629425	0.000143	0.0001429
	1.00536	0.300963	0.775586	0.236454	0.14624	0.0987379	0.00092342	0.0184249	0.00217	0.00629895	0.00381	0.0521025	0.000285	0.00428404
	0.904698	0.517321	0.0836968	0.0712643	0.235174	0.154231	0	0	0.00042803	0.00370565	0.0017	0.00880756	0.000429	0.0007125
	0.376278	0.222568	0.101254	0.101467	0.267116	0.142949	0.00138275	0.00967698	0.00065365	0.004375	0.002	0.00860454	0	0.0053523
	0.654271	0.422776	0.305521	0.238577	0.225116	0.130949	0.00019991	0	0.00357048	0.00542279	0.00276	0.0123486	0.000286	0.00028596
Experiment2	0.802308	0.159345	0.219921	0.0691117	0.177482	0.0481966	0	0	0.000954	0.00346182			9.99e-05	0.0012
	0.698916	0.165458	0.302427	0.088972	0.147688	0.0401575	0.00306251	0.00306251	0.00183	0.0023326			0.0002	0.000601
	0.72383	0.210451	0.164617	0.0600604	0.112988	0.0354502	0	0	0.00167	0.00133196			0.000101	0.00471
	0.657434	0.193498	0.0939435	0.0262213	0.0270598	0.0185024	0.00019452	0	0.01287909*	0.03536004*			0.0003	0.000999
	0.623302	0.257043	0.08535	0.0389137	0.115851	0.10822	0.00303245	0	0.00284	0.00517582			0	0.0005
	percentage of lymphocytes
Figure3d	Ratio of CCR7-/- to CCR7+/+ eGFP+ QM B cells in different tissues
	GC B cells in drLN	PC in drLN	BEM in drLN	BCM in blood	BCM in distLN	BCM in spleen	BCM in BM
Experiment1	0.397782	0.43609	0.367495	9.12732	0.428778	5.82512	4.5043
	0.388987	0.339008	0.434212		0.999042	3.16294	0.999301
	0.299358	0.304871	0.675175	19.9529	4.89084	13.6752	15.0317
	0.571816	0.851459	0.655815		8.65745	5.18092	1.66084
	0.591499	1.0021	0.535157	6.99836	6.69318	4.30227	1.33807
	0.646179	0.780886	0.581695		1.51879	4.47414	0.99986
Experiment2	0.198608	0.314257	0.271557		3.62874		12.012
	0.236734	0.294193	0.271907		1.27465		3.005
	0.290747	0.364849	0.313752		0.797581		46.6337
	0.294324	0.279118	0.683761		1.62949		3.33
	0.412389	0.455931	0.934132		1.82247		2.5

## Sheet: Fig4acd
Figure4
Figure 4a left	BEM in draining lymph node
	QM ACKR4+/+ as donor	QM ACKR4+/+ as donor	QM ACKR4+/+ as donor	QM ACKR4+/+ as donor
	ACKR4+/+ as host		ACKR4-/- as host
Experiment1	0.0902427	0.18699	0.0483399	0.0848578
	0.0497186	0.108189	0.100592	0.172265
	0.135837	0.215047	0.0606477	0.0973598
	0.143462	0.308949	0.0476424	0.106552
	0.115742	0.257886	0.053864	0.110378
Experiment2	0.0603995	0.12148	0.20315	0.13712
	0.0798095	0.0615023	0.0484158	0.0369792
	0.140044	0.134419	0.110803	0.100478
	0.152226	0.127166	0.0809117	0.0709677
	0.105634	0.06875	0.00218637	0
Experiment3	0.307	0.213
	0.208	0.256
	0.243	0.302
	0.255	0.2
	0.331	0.201
Experiment4	0.00348736	0.0064838	0.0530123	0.0429574
	0.0380272	0.0349824	0.0721901	0.0785513
	0.0354886	0.0314828	0.0124502	0.0229139
			0.0574578	0.0394794
	plot as percentage of BEM cells/lymphocytes
Figure 4a right	BCM in blood
	QM ACKR4+/+ as donor	QM ACKR4+/+ as donor	QM ACKR4+/+ as donor	QM ACKR4+/+ as donor
	ACKR4+/+ as host		ACKR4-/- as host
Experiment1	0.0223	0.00267	0.0178	0.0148
	0.00769	0.00962	0.114	0.0872
	0.036	0.006	0.153	0.0265
			0.00442	0.0118
Experiment2	0.0153153	0	0.0180915	0.076335
	0	0	0.0110331	0.0826765
	0	0.02575	0.0064523	0.0323
	0	0	0.0146196	0.0399
	0.00255	0.00509588	0.0271558	0.03255
Experiment3	0.000286	0	0.018	0.0018
	0.00156	0	0.00406	0.00406
	0.0218	0.00197	0.0182	0
	0.00608	0	0.0186	0.00186
			0.0551	0.00551
	plot as percentage of BCM / lymphocytes
Figure4 c	eGFP+ BEM in subcapsular sinus by histology
	d8 ACKR4+/+	d8 ACKR4-/-	d14 ACKR4+/+	d14 ACKR4-/-
Experiment1	0.652056	9.87504	8.00564	8.30766
	6.95714	8.93213	11.951	4.78136
	5.85827	4.81241	3.46115	8.60763
Experiment2	4.40166	7.5105	5.11536	4.43562
	5.5872	5.69118	3.603	6.586
		8.96322
Experiment3	3.95669	5.24829
	2.82184	4.28623
	3.68033	5.98208
	3.7983	7.06293
	3.65774
	3.43727
plot as cell number per 1mm in subcapsular sinus of lymph node
Figure4 d	eGFP+ BCM in distant lymph node
	d0 ACKR4+/+	d0 ACKR4-/-	d8 ACKR4+/+	d8 ACKR4-/-	d14 ACKR4+/+	d14 ACKR4-/-
Experiment1	0.0296	0.0226	0.00700771	0.124429	0.18911	0.121349
	0.0038	0.0142	0.0101964	0.0307592	0.0875946	0.117553
	0.0096	0.015	0.00801232	0.0376177	0.0731888	0.189458
			0.00640756	0.177229	0.0575521	0.256236
			0.0744687	0.194926
				0.252831
Experiment2			0.083194	0.127216	0.0860391	0.332645
			0.0495528	0.240366	0.0496112	0.185822
			0.0990658	0.0958684		0.129474
			0.0561124	0.140494
			0.106546	0.206661
				0.256452
	plot as percentage of EGFP+ BCM / lymphocytes

## Sheet: Fig4f
Fig. 4f
	ACKR4wt	ACKR4ko
	23	31
	16	41
	14	57
	33	44
	25	33
	11	48
	9	49
	5	48
	4	54
	11	19
	10	30
	10	42
	12	18
	13	32
	13	33
Quantitation of intravital eGFP+ BEM in SCS of ACKR4wt or ACKR4­­ko drLN

## Sheet: Fig 4g
Figure 4g
	SCS internal	ACKR4wt	ACKR4ko		Recycling	ACKR4wt	ACKR4ko
		86.98	90.31			7.29	5.08
		78.02	92.18			7.69	5.86
		54.74	92.86			20	5.71
		70.55	94.49			15.07	2.94
		76.7	94.34			10.68	0
		92.03				3.62
		77.06				5.88
		81.4				10.18
		86.3				4.11

## Sheet: Fig5e
Figure5 e
	Naïve B cell	GFP+ BEM in drLN	CD169+ macrophages
	0	20.007	73.194
	0	26.396	82.92
	0	28.734	80.394
	0
	0	28.6
	0	20.9
	0	11.5
	0	22.3
	0	26.1
	Percent Alexa647-IC positive BEM or CD169+ SCS macrophages by comparing to naïve B cells

## Sheet: Fig6b
Figure 6 b
	NIP Specific IgG1 titre		NIP Specific IgG1 affinity			TNP Specific IgG1 titre		TNP Specific IgG1 affinity
	ACKR4+/-	ACKR4-/-	ACKR4+/-	ACKR4-/-		ACKR4+/-	ACKR4-/-	ACKR4+/-	ACKR4-/-
Experiment1	9000	7000	1	0.928571		5000	6500	0.98	0.292308
	13000	10000	1.15385	1.5		3200	4700	0.71875	0.468085
	8000	6000	2.375	1.5		5000	3000	0.92	0.533333
	9000	14000	1.77778	0.392857		8000	13000	0.4375	0.330769
	10000	13000	2	1.92308		6000	8000	0.583333	0.425
		16000		2.1875			10000		0.43
Experiment2	10062	6603.21	1.74833	0.947243		3536.84	1616.84	0.87139	0.800589
	11005.4	7860.96	1.42087	1.49191		3536.84	2627.37	1.58593	0.49267
	9747.59	5974.33	1.80473	1.63586		3738.95	3233.68	0.362687	0.781528
	10062	8804.28	1.35981	1.99809		8690.53	4042.11	0.496489	0.259238
	8489.84	8804.28	1.84186	2.44211		5052.63	6063.16	0.731967	0.457479
	9433.16	15721.9	1.55407	1.86488		8084.21	6265.26	0.5566	0.521428
Experiment3	3758.9	3758.9	3.13683	1.75663		7671.8	4603.08	0.544563	0.653476
	4027.4	5369.86	1.87373	0.966144		4324.1	4184.61	0.618343	0.678889
	10739.7	6443.84	1.75663	1.39066		9345.64	3626.67	0.894059	0.59902
	16109.6	18794.5	1.22964	1.80681		3626.67	3487.18	0.552941	0.431294
	8054.79	11276.7	1.28819	2.46764		3905.64	5579.49	0.770168	0.509167
	16109.6	8054.79	1.63952	2.34217		3766.15	8508.72	0.621205	0.35352
Experiment4	10584	9996	0.923393	1.95542		5344.56	3626.67	0.618611	0.254722
	5880	5880	3.15801	1.99453		2099.65	3435.79	0.787324	0.424537
	7644	6468	1.91782	1.20881		6680.7	5344.56	0.800556	0.218334
	6468	15876	1.96431	1.66211		8780.35	5726.32	0.697718	0.543408
	14112	5292	0.900309	1.5513		3244.91	10689.1	0.689249	0.272917
	14112	2587.2	1.86987	1.77543		6489.82	4390.18	0.599347	0.553744

[truncated: 6 more sheets: Suppl Fig3, Suppl Fig4, Supp Figure 8e, Supp Figure 8f, Suppl Fig10, Suppl Fig11]
